# Supplementary material for: Identification of miRNA-mRNA regulatory modules by exploring collective group relationships
Source: BMC Genomics. 2016 Jan 11;17(Suppl 1):7. doi: 10.1186/s12864-015-2300-z (PMC4895272; doi:10.1186/s12864-015-2300-z)
Supplement: Additional file 2 — Three separate ‘ground-truth’ databases for the NCI60, BR and MCC datasets, respectively. (XLSX 227 kb) [file 12864_2015_2300_MOESM2_ESM.xlsx]

## Sheet: NCI60
miRNAs	Target.Genes
hsa-let-7g	ABCA2
hsa-let-7g	ABL2
hsa-let-7g	ACTR3
hsa-let-7g	ACVR1B
hsa-let-7g	AP1B1
hsa-let-7g	AP1M1
hsa-let-7g	APH1A
hsa-let-7g	ATP8B1
hsa-let-7g	BCL2L1
hsa-let-7g	BMP4
hsa-let-7g	BRD4
hsa-let-7g	BRWD1
hsa-let-7g	BTN2A1
hsa-let-7g	C15orf39
hsa-let-7g	C17orf91
hsa-let-7g	CALD1
hsa-let-7g	CALU
hsa-let-7g	CD46
hsa-let-7g	CHD9
hsa-let-7g	CKAP2L
hsa-let-7g	CLIC4
hsa-let-7g	COPS8
hsa-let-7g	CREB3L2
hsa-let-7g	CUX1
hsa-let-7g	CYC1
hsa-let-7g	CYLD
hsa-let-7g	DENND5A
hsa-let-7g	DLC1
hsa-let-7g	DMKN
hsa-let-7g	DSG2
hsa-let-7g	DSP
hsa-let-7g	DUSP16
hsa-let-7g	DUSP7
hsa-let-7g	DZIP1
hsa-let-7g	EFNA1
hsa-let-7g	ELK3
hsa-let-7g	ERBB2
hsa-let-7g	ERBB3
hsa-let-7g	ESRP1
hsa-let-7g	EZR
hsa-let-7g	FBN1
hsa-let-7g	FBXL6
hsa-let-7g	FLNA
hsa-let-7g	FN1
hsa-let-7g	FOXA1
hsa-let-7g	GALNT2
hsa-let-7g	GDE1
hsa-let-7g	GIT2
hsa-let-7g	GJC1
hsa-let-7g	GLS
hsa-let-7g	HIPK2
hsa-let-7g	HOOK1
hsa-let-7g	HSBP1L1
hsa-let-7g	HUWE1
hsa-let-7g	KATNAL1
hsa-let-7g	KHSRP
hsa-let-7g	KIAA1671
hsa-let-7g	LHFP
hsa-let-7g	LIPH
hsa-let-7g	LRBA
hsa-let-7g	LYPD3
hsa-let-7g	MACC1
hsa-let-7g	MACF1
hsa-let-7g	MAPK3
hsa-let-7g	MARK2
hsa-let-7g	MMP14
hsa-let-7g	MPZL3
hsa-let-7g	MTUS1
hsa-let-7g	MUC16
hsa-let-7g	MVK
hsa-let-7g	MYO5B
hsa-let-7g	MYO5C
hsa-let-7g	NAV1
hsa-let-7g	NBEAL2
hsa-let-7g	NCOA3
hsa-let-7g	NDUFA3
hsa-let-7g	NOL3
hsa-let-7g	NRARP
hsa-let-7g	ORMDL2
hsa-let-7g	P2RX4
hsa-let-7g	PDCD4
hsa-let-7g	PEX13
hsa-let-7g	PIK3C2B
hsa-let-7g	PMP22
hsa-let-7g	POLL
hsa-let-7g	POLR2G
hsa-let-7g	PPP4C
hsa-let-7g	RAB11A
hsa-let-7g	RAB3IP
hsa-let-7g	RAB40C
hsa-let-7g	RASSF8
hsa-let-7g	RBMS1
hsa-let-7g	RDX
hsa-let-7g	RFTN1
hsa-let-7g	RHOV
hsa-let-7g	RNF41
hsa-let-7g	RNF43
hsa-let-7g	ROGDI
hsa-let-7g	RPN2
hsa-let-7g	RTKN
hsa-let-7g	RTN4
hsa-let-7g	SACS
hsa-let-7g	SLC11A2
hsa-let-7g	SLC12A7
hsa-let-7g	SLC25A10
hsa-let-7g	SLC25A39
hsa-let-7g	SLC37A4
hsa-let-7g	SLC43A3
hsa-let-7g	SLC4A7
hsa-let-7g	SMAGP
hsa-let-7g	SMUG1
hsa-let-7g	SPINT1
hsa-let-7g	SRC
hsa-let-7g	SRCAP
hsa-let-7g	STX3
hsa-let-7g	SYNM
hsa-let-7g	TLCD1
hsa-let-7g	TM7SF2
hsa-let-7g	TMBIM6
hsa-let-7g	TMEM38A
hsa-let-7g	TMPO
hsa-let-7g	TMPRSS2
hsa-let-7g	TNPO3
hsa-let-7g	TPT1
hsa-let-7g	TRAK1
hsa-let-7g	TSEN34
hsa-let-7g	TWIST1
hsa-let-7g	UAP1
hsa-let-7g	UQCR10
hsa-let-7g	UTRN
hsa-let-7g	VDR
hsa-let-7g	WIBG
hsa-let-7g	XPNPEP1
hsa-let-7g	ZDHHC12
hsa-let-7g	ZDHHC23
hsa-let-7g	ZDHHC3
hsa-let-7g	ZEB1
hsa-let-7g	ZFP36
hsa-miR-101	ACSL4
hsa-miR-101	AKT3
hsa-miR-101	ANK3
hsa-miR-101	AP1S2
hsa-miR-101	APLP2
hsa-miR-101	ARHGAP17
hsa-miR-101	ATP6V1A
hsa-miR-101	AXIN2
hsa-miR-101	BCR
hsa-miR-101	BICD2
hsa-miR-101	CD44
hsa-miR-101	CD46
hsa-miR-101	CDH2
hsa-miR-101	CLDN4
hsa-miR-101	CLIC4
hsa-miR-101	COPS8
hsa-miR-101	CUX1
hsa-miR-101	DAG1
hsa-miR-101	DAZAP2
hsa-miR-101	DEGS1
hsa-miR-101	DLG3
hsa-miR-101	DLL1
hsa-miR-101	EBAG9
hsa-miR-101	EFHD1
hsa-miR-101	ELK3
hsa-miR-101	EMP2
hsa-miR-101	EPB41L4B
hsa-miR-101	EXPH5
hsa-miR-101	FAM110C
hsa-miR-101	FAM98A
hsa-miR-101	FBN1
hsa-miR-101	FBXL3
hsa-miR-101	FGF2
hsa-miR-101	FHL1
hsa-miR-101	FRMD6
hsa-miR-101	GDE1
hsa-miR-101	GNB4
hsa-miR-101	HEG1
hsa-miR-101	HUWE1
hsa-miR-101	IGF2R
hsa-miR-101	ISOC1
hsa-miR-101	LNX2
hsa-miR-101	LRP12
hsa-miR-101	MAP1B
hsa-miR-101	MAP7D3
hsa-miR-101	MBD6
hsa-miR-101	MKNK2
hsa-miR-101	MSN
hsa-miR-101	NR3C1
hsa-miR-101	PDCD4
hsa-miR-101	PIK3C2B
hsa-miR-101	PIP4K2A
hsa-miR-101	PMP22
hsa-miR-101	PRKCA
hsa-miR-101	PSEN1
hsa-miR-101	PTPLAD1
hsa-miR-101	PVRL2
hsa-miR-101	RAB11FIP1
hsa-miR-101	RAB3D
hsa-miR-101	RAB8B
hsa-miR-101	RAP1GAP
hsa-miR-101	REEP5
hsa-miR-101	RNF216
hsa-miR-101	RNF41
hsa-miR-101	RPL3
hsa-miR-101	RTN4
hsa-miR-101	SACS
hsa-miR-101	SCAMP1
hsa-miR-101	SGOL2
hsa-miR-101	SGPL1
hsa-miR-101	SLC1A1
hsa-miR-101	SLC23A2
hsa-miR-101	SLC29A2
hsa-miR-101	SPINT1
hsa-miR-101	STMN1
hsa-miR-101	TMBIM6
hsa-miR-101	TMEM179B
hsa-miR-101	TMPO
hsa-miR-101	TNPO1
hsa-miR-101	TOB1
hsa-miR-101	TPD52
hsa-miR-101	TSPAN12
hsa-miR-101	TSPAN13
hsa-miR-101	TST
hsa-miR-101	ZFYVE21
hsa-miR-101	ZNF664
hsa-miR-101	ZNRF2
hsa-miR-106b	AAK1
hsa-miR-106b	ABL2
hsa-miR-106b	ACSL4
hsa-miR-106b	ACVR1B
hsa-miR-106b	ADIPOR1
hsa-miR-106b	APLP2
hsa-miR-106b	ARHGEF10
hsa-miR-106b	ASB1
hsa-miR-106b	ATP8B1
hsa-miR-106b	BICD2
hsa-miR-106b	BMP4
hsa-miR-106b	BNC2
hsa-miR-106b	BRI3BP
hsa-miR-106b	BRWD1
hsa-miR-106b	BSCL2
hsa-miR-106b	CALD1
hsa-miR-106b	CALU
hsa-miR-106b	CAMK2N1
hsa-miR-106b	CAV1
hsa-miR-106b	CBY1
hsa-miR-106b	CCDC50
hsa-miR-106b	CCDC6
hsa-miR-106b	CCNG2
hsa-miR-106b	CD46
hsa-miR-106b	CENPF
hsa-miR-106b	CHD9
hsa-miR-106b	CLIC4
hsa-miR-106b	CTNND1
hsa-miR-106b	CYP20A1
hsa-miR-106b	DAB2
hsa-miR-106b	DAZAP2
hsa-miR-106b	DEGS1
hsa-miR-106b	DIP2C
hsa-miR-106b	DNAJB6
hsa-miR-106b	DPP9
hsa-miR-106b	DSP
hsa-miR-106b	DVL3
hsa-miR-106b	DYRK3
hsa-miR-106b	EFNA3
hsa-miR-106b	ELK3
hsa-miR-106b	ENPP4
hsa-miR-106b	ENPP5
hsa-miR-106b	EPS15L1
hsa-miR-106b	ERBB2
hsa-miR-106b	ESRP1
hsa-miR-106b	F11R
hsa-miR-106b	FAM102A
hsa-miR-106b	FAM129A
hsa-miR-106b	FBN1
hsa-miR-106b	FBXL3
hsa-miR-106b	FERMT2
hsa-miR-106b	FEZ2
hsa-miR-106b	FGF2
hsa-miR-106b	FKBP7
hsa-miR-106b	FLAD1
hsa-miR-106b	FNBP1
hsa-miR-106b	FOXA1
hsa-miR-106b	FRMD4A
hsa-miR-106b	FRMD6
hsa-miR-106b	GIPC2
hsa-miR-106b	GIT2
hsa-miR-106b	HEG1
hsa-miR-106b	HUWE1
hsa-miR-106b	IPO7
hsa-miR-106b	JPH1
hsa-miR-106b	KATNAL1
hsa-miR-106b	KCNK1
hsa-miR-106b	KHSRP
hsa-miR-106b	KIAA1522
hsa-miR-106b	LAMA3
hsa-miR-106b	LIMA1
hsa-miR-106b	LMTK2
hsa-miR-106b	LRP12
hsa-miR-106b	MACC1
hsa-miR-106b	MACF1
hsa-miR-106b	MAP1B
hsa-miR-106b	MAP7
hsa-miR-106b	MCF2L
hsa-miR-106b	MCFD2
hsa-miR-106b	MINK1
hsa-miR-106b	MKNK2
hsa-miR-106b	MPZL2
hsa-miR-106b	MVK
hsa-miR-106b	MYBL1
hsa-miR-106b	MYO5B
hsa-miR-106b	NAA50
hsa-miR-106b	NCOA3
hsa-miR-106b	NFIA
hsa-miR-106b	NFIC
hsa-miR-106b	NIN
hsa-miR-106b	OSBPL8
hsa-miR-106b	OSTM1
hsa-miR-106b	P2RX4
hsa-miR-106b	PARD6B
hsa-miR-106b	PELI1
hsa-miR-106b	PEX13
hsa-miR-106b	PIP4K2A
hsa-miR-106b	PLS1
hsa-miR-106b	PPARA
hsa-miR-106b	PPP4C
hsa-miR-106b	PRNP
hsa-miR-106b	PWWP2B
hsa-miR-106b	RAB11FIP1
hsa-miR-106b	RAB8B
hsa-miR-106b	RAPGEFL1
hsa-miR-106b	RBM47
hsa-miR-106b	RBMS1
hsa-miR-106b	REEP5
hsa-miR-106b	RTN4
hsa-miR-106b	RUSC1
hsa-miR-106b	S100P
hsa-miR-106b	SACS
hsa-miR-106b	SCAMP2
hsa-miR-106b	SGPL1
hsa-miR-106b	SGTB
hsa-miR-106b	SHROOM3
hsa-miR-106b	SLC29A2
hsa-miR-106b	SLC39A9
hsa-miR-106b	SLC4A7
hsa-miR-106b	SLC9A6
hsa-miR-106b	SPAG9
hsa-miR-106b	SPG20
hsa-miR-106b	SPOPL
hsa-miR-106b	SRCAP
hsa-miR-106b	STX3
hsa-miR-106b	SVIP
hsa-miR-106b	SYNM
hsa-miR-106b	TBC1D30
hsa-miR-106b	TCF4
hsa-miR-106b	TMBIM6
hsa-miR-106b	TMPO
hsa-miR-106b	TNKS1BP1
hsa-miR-106b	TNPO3
hsa-miR-106b	TOB1
hsa-miR-106b	TSPAN12
hsa-miR-106b	TXLNA
hsa-miR-106b	VDR
hsa-miR-106b	ZDHHC20
hsa-miR-106b	ZFYVE21
hsa-miR-106b	ZNF664
hsa-miR-107	ABCF2
hsa-miR-107	ABL1
hsa-miR-107	ABL2
hsa-miR-107	ACSL4
hsa-miR-107	ADCY6
hsa-miR-107	ADIPOR1
hsa-miR-107	ALDH4A1
hsa-miR-107	ALDH6A1
hsa-miR-107	AP1S2
hsa-miR-107	APBA2
hsa-miR-107	APLP2
hsa-miR-107	ARHGAP17
hsa-miR-107	ARHGAP32
hsa-miR-107	ARSB
hsa-miR-107	ATP8B2
hsa-miR-107	AXIN2
hsa-miR-107	BCAT2
hsa-miR-107	BCR
hsa-miR-107	BICD2
hsa-miR-107	BRD4
hsa-miR-107	C14orf1
hsa-miR-107	CAPN1
hsa-miR-107	CCDC50
hsa-miR-107	CDC42SE1
hsa-miR-107	CHN1
hsa-miR-107	CLDN4
hsa-miR-107	CMTM4
hsa-miR-107	CPT2
hsa-miR-107	CTNND1
hsa-miR-107	DAG1
hsa-miR-107	DHCR7
hsa-miR-107	DNAJB6
hsa-miR-107	DOCK6
hsa-miR-107	DSP
hsa-miR-107	ECHS1
hsa-miR-107	EFNA1
hsa-miR-107	ELK3
hsa-miR-107	EPB41L4B
hsa-miR-107	ESRP2
hsa-miR-107	EXT2
hsa-miR-107	FAM102A
hsa-miR-107	FAM110C
hsa-miR-107	FAM126A
hsa-miR-107	FAM127A
hsa-miR-107	FCF1
hsa-miR-107	FERMT2
hsa-miR-107	FGF2
hsa-miR-107	FHL1
hsa-miR-107	FLAD1
hsa-miR-107	FNDC4
hsa-miR-107	FRMD4A
hsa-miR-107	GALNT3
hsa-miR-107	GDE1
hsa-miR-107	GHITM
hsa-miR-107	GLS
hsa-miR-107	GPSM1
hsa-miR-107	HADH
hsa-miR-107	HDGFRP3
hsa-miR-107	HIPK2
hsa-miR-107	HJURP
hsa-miR-107	HUWE1
hsa-miR-107	IDH1
hsa-miR-107	IFI30
hsa-miR-107	IFRD1
hsa-miR-107	IGFBP2
hsa-miR-107	INTS5
hsa-miR-107	IP6K1
hsa-miR-107	KHSRP
hsa-miR-107	KIF14
hsa-miR-107	KLF5
hsa-miR-107	KRT18
hsa-miR-107	LMTK2
hsa-miR-107	LOXL2
hsa-miR-107	MAP1B
hsa-miR-107	MAP3K3
hsa-miR-107	MAP4
hsa-miR-107	MAPK3
hsa-miR-107	MBD6
hsa-miR-107	MCFD2
hsa-miR-107	MDFI
hsa-miR-107	MMP14
hsa-miR-107	MPZL3
hsa-miR-107	MRC2
hsa-miR-107	MTRR
hsa-miR-107	MUC16
hsa-miR-107	MYBL1
hsa-miR-107	MYO1D
hsa-miR-107	MYO5C
hsa-miR-107	NAA50
hsa-miR-107	NFIA
hsa-miR-107	NFIC
hsa-miR-107	NIN
hsa-miR-107	NR2F6
hsa-miR-107	ORAI2
hsa-miR-107	PAFAH1B2
hsa-miR-107	PALM2-AKAP2
hsa-miR-107	PEA15
hsa-miR-107	PERP
hsa-miR-107	PGD
hsa-miR-107	PIK3C2B
hsa-miR-107	PLEKHF2
hsa-miR-107	PLXNB2
hsa-miR-107	PPM1F
hsa-miR-107	PPP4C
hsa-miR-107	PRKCA
hsa-miR-107	PTAR1
hsa-miR-107	PTRF
hsa-miR-107	QKI
hsa-miR-107	RAB11A
hsa-miR-107	RAB11FIP1
hsa-miR-107	RAB15
hsa-miR-107	RAB40C
hsa-miR-107	RASSF8
hsa-miR-107	RCC1
hsa-miR-107	RTN3
hsa-miR-107	RUSC1
hsa-miR-107	RWDD1
hsa-miR-107	SCAMP2
hsa-miR-107	SEPSECS
hsa-miR-107	SF3A3
hsa-miR-107	SGPP2
hsa-miR-107	SGSM3
hsa-miR-107	SH2B3
hsa-miR-107	SH3BGRL2
hsa-miR-107	SLC20A1
hsa-miR-107	SLC25A10
hsa-miR-107	SLC25A39
hsa-miR-107	SLC29A2
hsa-miR-107	SORL1
hsa-miR-107	SPAG9
hsa-miR-107	SPINT2
hsa-miR-107	SRCAP
hsa-miR-107	SRPX
hsa-miR-107	SVIP
hsa-miR-107	SYDE1
hsa-miR-107	SYVN1
hsa-miR-107	TBC1D9B
hsa-miR-107	TDRKH
hsa-miR-107	TINAGL1
hsa-miR-107	TLE2
hsa-miR-107	TLN1
hsa-miR-107	TM7SF2
hsa-miR-107	TMBIM6
hsa-miR-107	TMEM134
hsa-miR-107	TMEM187
hsa-miR-107	TMEM43
hsa-miR-107	TNFRSF10D
hsa-miR-107	TNPO1
hsa-miR-107	TNPO3
hsa-miR-107	TOB1
hsa-miR-107	TPD52
hsa-miR-107	TRAK1
hsa-miR-107	TST
hsa-miR-107	TUBA1A
hsa-miR-107	TUBB
hsa-miR-107	TXLNA
hsa-miR-107	UROD
hsa-miR-107	UTRN
hsa-miR-107	VPS37C
hsa-miR-107	ZFP36
hsa-miR-107	ZNRF2
hsa-miR-1180	BCKDHA
hsa-miR-1180	ETS1
hsa-miR-1180	EZR
hsa-miR-1180	KHSRP
hsa-miR-1180	MKNK2
hsa-miR-1180	SLC30A9
hsa-miR-1180	TSTD1
hsa-miR-1180	TUBB
hsa-miR-141	ABL1
hsa-miR-141	ABL2
hsa-miR-141	ACVR1B
hsa-miR-141	ATP8B1
hsa-miR-141	BICD2
hsa-miR-141	BRD4
hsa-miR-141	BRI3BP
hsa-miR-141	CALU
hsa-miR-141	CDC42SE1
hsa-miR-141	CDH1
hsa-miR-141	CDH17
hsa-miR-141	CDH2
hsa-miR-141	CENPF
hsa-miR-141	COPZ1
hsa-miR-141	CUX1
hsa-miR-141	CYLD
hsa-miR-141	DLC1
hsa-miR-141	DSG2
hsa-miR-141	EHF
hsa-miR-141	EMP2
hsa-miR-141	ENPP5
hsa-miR-141	ETS1
hsa-miR-141	FAM102A
hsa-miR-141	FOXA1
hsa-miR-141	GALNT3
hsa-miR-141	GCLC
hsa-miR-141	GLS
hsa-miR-141	GNA12
hsa-miR-141	IRF6
hsa-miR-141	KLF5
hsa-miR-141	KLHDC2
hsa-miR-141	LHFP
hsa-miR-141	LMTK2
hsa-miR-141	MACC1
hsa-miR-141	MAP4K4
hsa-miR-141	MAP7D1
hsa-miR-141	MMAB
hsa-miR-141	NAA50
hsa-miR-141	NCOA3
hsa-miR-141	NF2
hsa-miR-141	NFIA
hsa-miR-141	NONO
hsa-miR-141	NR3C1
hsa-miR-141	OCLN
hsa-miR-141	OSBPL8
hsa-miR-141	PAFAH1B2
hsa-miR-141	PARD6B
hsa-miR-141	PDCD4
hsa-miR-141	PPARA
hsa-miR-141	PSEN1
hsa-miR-141	RAB11A
hsa-miR-141	RAB32
hsa-miR-141	RAB3D
hsa-miR-141	RAB8B
hsa-miR-141	RHOD
hsa-miR-141	RTN4
hsa-miR-141	SLC11A2
hsa-miR-141	SLC20A1
hsa-miR-141	SLC39A9
hsa-miR-141	SMUG1
hsa-miR-141	SNAI2
hsa-miR-141	SPOPL
hsa-miR-141	SRCAP
hsa-miR-141	SYNE1
hsa-miR-141	TDRKH
hsa-miR-141	TMC5
hsa-miR-141	TNPO1
hsa-miR-141	TUBB
hsa-miR-141	TWIST1
hsa-miR-141	ZEB1
hsa-miR-141	ZEB2
hsa-miR-148b	ALDH3B2
hsa-miR-148b	APBA2
hsa-miR-148b	APLP2
hsa-miR-148b	ATP2B4
hsa-miR-148b	AXL
hsa-miR-148b	BIK
hsa-miR-148b	CALD1
hsa-miR-148b	CCDC6
hsa-miR-148b	CDK10
hsa-miR-148b	CENPF
hsa-miR-148b	COPZ1
hsa-miR-148b	CUX1
hsa-miR-148b	CYLD
hsa-miR-148b	DAG1
hsa-miR-148b	DCAF11
hsa-miR-148b	DDR1
hsa-miR-148b	DOCK6
hsa-miR-148b	DSG2
hsa-miR-148b	EFNA1
hsa-miR-148b	EIF4B
hsa-miR-148b	ELOVL5
hsa-miR-148b	ERMP1
hsa-miR-148b	EZR
hsa-miR-148b	FAM134A
hsa-miR-148b	FAM13B
hsa-miR-148b	FAM55C
hsa-miR-148b	FAM84B
hsa-miR-148b	FBXL3
hsa-miR-148b	FHL1
hsa-miR-148b	FLNA
hsa-miR-148b	FNBP1
hsa-miR-148b	FRMD6
hsa-miR-148b	GNAI2
hsa-miR-148b	GNAS
hsa-miR-148b	H2AFY
hsa-miR-148b	HUWE1
hsa-miR-148b	IFI30
hsa-miR-148b	IKBIP
hsa-miR-148b	IPO7
hsa-miR-148b	ITGA5
hsa-miR-148b	ITPK1
hsa-miR-148b	KLF5
hsa-miR-148b	MAL2
hsa-miR-148b	MAP1B
hsa-miR-148b	MLYCD
hsa-miR-148b	MUC13
hsa-miR-148b	MUM1
hsa-miR-148b	NAA50
hsa-miR-148b	NFIA
hsa-miR-148b	NIN
hsa-miR-148b	NONO
hsa-miR-148b	NRARP
hsa-miR-148b	PAFAH1B2
hsa-miR-148b	PFAS
hsa-miR-148b	PIP4K2A
hsa-miR-148b	PRNP
hsa-miR-148b	PSEN1
hsa-miR-148b	PTAR1
hsa-miR-148b	PTRF
hsa-miR-148b	QKI
hsa-miR-148b	RAB11A
hsa-miR-148b	RAB31
hsa-miR-148b	RAB6A
hsa-miR-148b	RAB8B
hsa-miR-148b	RASSF8
hsa-miR-148b	RHOV
hsa-miR-148b	RIPK4
hsa-miR-148b	RTN4
hsa-miR-148b	SEC23B
hsa-miR-148b	SGK1
hsa-miR-148b	SLC11A2
hsa-miR-148b	SLC12A7
hsa-miR-148b	SNAI2
hsa-miR-148b	ST14
hsa-miR-148b	SYNE1
hsa-miR-148b	SYVN1
hsa-miR-148b	TBC1D30
hsa-miR-148b	TCF7L2
hsa-miR-148b	TLN1
hsa-miR-148b	TMBIM6
hsa-miR-148b	TMED10
hsa-miR-148b	TMPO
hsa-miR-148b	TNPO3
hsa-miR-148b	TRAF4
hsa-miR-148b	TSKU
hsa-miR-148b	TSPAN13
hsa-miR-148b	TUBB
hsa-miR-15a	ABCF2
hsa-miR-15a	ABL2
hsa-miR-15a	ACSL4
hsa-miR-15a	ACTR3
hsa-miR-15a	ACVR1B
hsa-miR-15a	ADIPOR1
hsa-miR-15a	AGK
hsa-miR-15a	AKT3
hsa-miR-15a	ALDH3A2
hsa-miR-15a	ANAPC16
hsa-miR-15a	ANK3
hsa-miR-15a	APH1A
hsa-miR-15a	ARHGAP32
hsa-miR-15a	AXIN2
hsa-miR-15a	B3GNT3
hsa-miR-15a	BCR
hsa-miR-15a	BNC2
hsa-miR-15a	BRI3BP
hsa-miR-15a	BRWD1
hsa-miR-15a	CALD1
hsa-miR-15a	CD46
hsa-miR-15a	CDC42SE1
hsa-miR-15a	CDH1
hsa-miR-15a	CHD9
hsa-miR-15a	CHRNA5
hsa-miR-15a	CLDN4
hsa-miR-15a	CMTM3
hsa-miR-15a	CMTM4
hsa-miR-15a	CPT1A
hsa-miR-15a	CREG1
hsa-miR-15a	CUX1
hsa-miR-15a	DDR1
hsa-miR-15a	DLC1
hsa-miR-15a	DLL1
hsa-miR-15a	DSG2
hsa-miR-15a	DUSP16
hsa-miR-15a	DVL3
hsa-miR-15a	EFNA1
hsa-miR-15a	ELOVL5
hsa-miR-15a	ENSA
hsa-miR-15a	EPB41L4A
hsa-miR-15a	ERBB2
hsa-miR-15a	ERMP1
hsa-miR-15a	ETS1
hsa-miR-15a	EXT2
hsa-miR-15a	FAM110C
hsa-miR-15a	FAM127A
hsa-miR-15a	FAM134A
hsa-miR-15a	FAM174B
hsa-miR-15a	FAM98A
hsa-miR-15a	FCF1
hsa-miR-15a	FGF2
hsa-miR-15a	FGFR1
hsa-miR-15a	FOXA1
hsa-miR-15a	GALNT3
hsa-miR-15a	GDE1
hsa-miR-15a	GNA12
hsa-miR-15a	GOLGA5
hsa-miR-15a	GYLTL1B
hsa-miR-15a	HDGFRP3
hsa-miR-15a	HES1
hsa-miR-15a	HIPK2
hsa-miR-15a	HRSP12
hsa-miR-15a	HSD17B4
hsa-miR-15a	HUWE1
hsa-miR-15a	IFI30
hsa-miR-15a	INTS5
hsa-miR-15a	IP6K1
hsa-miR-15a	IPO7
hsa-miR-15a	ISOC1
hsa-miR-15a	JUP
hsa-miR-15a	KATNAL1
hsa-miR-15a	KIAA1522
hsa-miR-15a	KIF14
hsa-miR-15a	KIF4A
hsa-miR-15a	KLF5
hsa-miR-15a	KRT18
hsa-miR-15a	LRBA
hsa-miR-15a	LRP12
hsa-miR-15a	LRRC1
hsa-miR-15a	LSR
hsa-miR-15a	MACF1
hsa-miR-15a	MAP1B
hsa-miR-15a	MAP4
hsa-miR-15a	MAP7
hsa-miR-15a	MAPK3
hsa-miR-15a	MCCC2
hsa-miR-15a	MINK1
hsa-miR-15a	MPZL3
hsa-miR-15a	MSN
hsa-miR-15a	MYBL1
hsa-miR-15a	MYO5B
hsa-miR-15a	MYO5C
hsa-miR-15a	NAA50
hsa-miR-15a	NAV1
hsa-miR-15a	NF1
hsa-miR-15a	NF2
hsa-miR-15a	NIN
hsa-miR-15a	NR3C1
hsa-miR-15a	OVOL1
hsa-miR-15a	PAFAH1B2
hsa-miR-15a	PAFAH2
hsa-miR-15a	PALM2-AKAP2
hsa-miR-15a	PARD6B
hsa-miR-15a	PDCD4
hsa-miR-15a	PERP
hsa-miR-15a	PGD
hsa-miR-15a	PIGO
hsa-miR-15a	PIGV
hsa-miR-15a	PKP3
hsa-miR-15a	PLEKHF2
hsa-miR-15a	PPL
hsa-miR-15a	PRKCA
hsa-miR-15a	PRR15L
hsa-miR-15a	PTAR1
hsa-miR-15a	PVRL2
hsa-miR-15a	PWWP2B
hsa-miR-15a	QKI
hsa-miR-15a	RAB11A
hsa-miR-15a	RAB11FIP1
hsa-miR-15a	RAB15
hsa-miR-15a	RAPGEFL1
hsa-miR-15a	RASSF8
hsa-miR-15a	RBMS1
hsa-miR-15a	RDX
hsa-miR-15a	REEP5
hsa-miR-15a	RHOV
hsa-miR-15a	RNF43
hsa-miR-15a	RTN4
hsa-miR-15a	RUSC1
hsa-miR-15a	SACS
hsa-miR-15a	SCAMP2
hsa-miR-15a	SGK1
hsa-miR-15a	SGPP2
hsa-miR-15a	SH3BGRL2
hsa-miR-15a	SLC11A2
hsa-miR-15a	SLC12A2
hsa-miR-15a	SLC25A1
hsa-miR-15a	SLC25A39
hsa-miR-15a	SPARC
hsa-miR-15a	SPINT2
hsa-miR-15a	SRCAP
hsa-miR-15a	STMN1
hsa-miR-15a	SVIP
hsa-miR-15a	TACSTD2
hsa-miR-15a	TAF9B
hsa-miR-15a	TFF3
hsa-miR-15a	TLCD1
hsa-miR-15a	TLE4
hsa-miR-15a	TLN1
hsa-miR-15a	TM7SF2
hsa-miR-15a	TMED10
hsa-miR-15a	TMEM134
hsa-miR-15a	TMEM43
hsa-miR-15a	TNPO1
hsa-miR-15a	TNPO3
hsa-miR-15a	TRAF4
hsa-miR-15a	TTL
hsa-miR-15a	TUBA1A
hsa-miR-15a	TUBB
hsa-miR-15a	TXLNA
hsa-miR-15a	VAMP8
hsa-miR-15a	VIM
hsa-miR-15a	VPS37C
hsa-miR-15a	VTCN1
hsa-miR-15a	WIBG
hsa-miR-15a	WIPF1
hsa-miR-15a	YIF1B
hsa-miR-15a	ZDHHC12
hsa-miR-15a	ZDHHC23
hsa-miR-15a	ZEB2
hsa-miR-15a	ZFYVE21
hsa-miR-15a	ZNF664
hsa-miR-15a	ZNRF2
hsa-miR-18a	ADAM15
hsa-miR-18a	ADD3
hsa-miR-18a	APLP2
hsa-miR-18a	ASB1
hsa-miR-18a	AXIN2
hsa-miR-18a	BICD2
hsa-miR-18a	BMP4
hsa-miR-18a	BRWD1
hsa-miR-18a	CDC20
hsa-miR-18a	CDC42SE1
hsa-miR-18a	CLIC4
hsa-miR-18a	CPT2
hsa-miR-18a	DAZAP2
hsa-miR-18a	ELOVL5
hsa-miR-18a	EMP2
hsa-miR-18a	ESRP1
hsa-miR-18a	ETFA
hsa-miR-18a	EZR
hsa-miR-18a	FBXL3
hsa-miR-18a	GCH1
hsa-miR-18a	GCLC
hsa-miR-18a	GIT2
hsa-miR-18a	GNAS
hsa-miR-18a	GPSM1
hsa-miR-18a	HIPK2
hsa-miR-18a	HUWE1
hsa-miR-18a	INADL
hsa-miR-18a	IPO7
hsa-miR-18a	MAMLD1
hsa-miR-18a	MAP1B
hsa-miR-18a	MAP4K4
hsa-miR-18a	MAP7D1
hsa-miR-18a	MARK2
hsa-miR-18a	MPP6
hsa-miR-18a	NAA50
hsa-miR-18a	NCOA3
hsa-miR-18a	NR3C1
hsa-miR-18a	NSUN7
hsa-miR-18a	PARD6B
hsa-miR-18a	PELI1
hsa-miR-18a	PTAR1
hsa-miR-18a	RHPN2
hsa-miR-18a	SEC23B
hsa-miR-18a	SLC12A2
hsa-miR-18a	SLC25A37
hsa-miR-18a	SLC35B4
hsa-miR-18a	SOAT1
hsa-miR-18a	SREBF1
hsa-miR-18a	STK17A
hsa-miR-18a	STMN1
hsa-miR-18a	SYNM
hsa-miR-18a	TMBIM6
hsa-miR-18a	TMPO
hsa-miR-18a	TNPO1
hsa-miR-18a	TUBB
hsa-miR-18a	TXLNA
hsa-miR-18a	UPK3B
hsa-miR-18a	ZDHHC20
hsa-miR-18b	APLP2
hsa-miR-18b	ASB1
hsa-miR-18b	BICD2
hsa-miR-18b	BRWD1
hsa-miR-18b	CUX1
hsa-miR-18b	ESRP1
hsa-miR-18b	GPSM1
hsa-miR-18b	HIPK2
hsa-miR-18b	HUWE1
hsa-miR-18b	INADL
hsa-miR-18b	IPO7
hsa-miR-18b	MAMLD1
hsa-miR-18b	MAP1B
hsa-miR-18b	NAA50
hsa-miR-18b	NSUN7
hsa-miR-18b	OXCT1
hsa-miR-18b	PTAR1
hsa-miR-18b	RHPN2
hsa-miR-18b	SCNN1A
hsa-miR-18b	SREBF1
hsa-miR-18b	STK17A
hsa-miR-18b	STMN1
hsa-miR-18b	SYNM
hsa-miR-18b	TMBIM6
hsa-miR-18b	TNPO1
hsa-miR-18b	TUBB
hsa-miR-18b	ZDHHC20
hsa-miR-200a*	ANK3
hsa-miR-200a*	CDH1
hsa-miR-200a*	GPR160
hsa-miR-200a*	MMAB
hsa-miR-200a*	MTUS1
hsa-miR-200a*	NCOA3
hsa-miR-200a*	REEP5
hsa-miR-200a*	SNAI2
hsa-miR-200a*	SPOPL
hsa-miR-200a*	TWIST1
hsa-miR-200a*	ZEB1
hsa-miR-200a*	ZEB2
hsa-miR-200c	ABL2
hsa-miR-200c	ALDH6A1
hsa-miR-200c	AP1S2
hsa-miR-200c	BNIP3
hsa-miR-200c	CD44
hsa-miR-200c	CDH1
hsa-miR-200c	CDH17
hsa-miR-200c	CLIC4
hsa-miR-200c	COPS8
hsa-miR-200c	CPT2
hsa-miR-200c	CREG1
hsa-miR-200c	CUX1
hsa-miR-200c	DZIP1
hsa-miR-200c	EFNA1
hsa-miR-200c	EIF4B
hsa-miR-200c	ENPP4
hsa-miR-200c	ENSA
hsa-miR-200c	ETS1
hsa-miR-200c	FAM127A
hsa-miR-200c	FAM13B
hsa-miR-200c	FBXL3
hsa-miR-200c	FEZ2
hsa-miR-200c	FLNA
hsa-miR-200c	FN1
hsa-miR-200c	FRMD6
hsa-miR-200c	GALNT2
hsa-miR-200c	HUWE1
hsa-miR-200c	ICA1
hsa-miR-200c	ILDR1
hsa-miR-200c	IP6K1
hsa-miR-200c	IPO7
hsa-miR-200c	ISOC1
hsa-miR-200c	KIAA0040
hsa-miR-200c	LARP1B
hsa-miR-200c	LHFP
hsa-miR-200c	LIMA1
hsa-miR-200c	MCAM
hsa-miR-200c	MCFD2
hsa-miR-200c	MSN
hsa-miR-200c	MTUS1
hsa-miR-200c	NCOA3
hsa-miR-200c	NFIA
hsa-miR-200c	NIN
hsa-miR-200c	NPNT
hsa-miR-200c	OSBPL8
hsa-miR-200c	OSTM1
hsa-miR-200c	PARD6B
hsa-miR-200c	PDCD4
hsa-miR-200c	PPM1F
hsa-miR-200c	PTAR1
hsa-miR-200c	QKI
hsa-miR-200c	RDX
hsa-miR-200c	RTN4
hsa-miR-200c	SEPSECS
hsa-miR-200c	SLC20A1
hsa-miR-200c	SLC35B4
hsa-miR-200c	SNAI2
hsa-miR-200c	SOAT1
hsa-miR-200c	SPOPL
hsa-miR-200c	ST14
hsa-miR-200c	SUGP2
hsa-miR-200c	SYVN1
hsa-miR-200c	TCF4
hsa-miR-200c	TCF7L2
hsa-miR-200c	TMBIM4
hsa-miR-200c	TMED10
hsa-miR-200c	TNPO1
hsa-miR-200c	TOB1
hsa-miR-200c	TPD52
hsa-miR-200c	TPD52L1
hsa-miR-200c	TUBB
hsa-miR-200c	TWIST1
hsa-miR-200c	VIM
hsa-miR-200c	YIF1B
hsa-miR-200c	ZEB1
hsa-miR-200c	ZEB2
hsa-miR-200c	ZNF673
hsa-miR-203	ABL1
hsa-miR-203	ACVR1B
hsa-miR-203	ADCY6
hsa-miR-203	APRT
hsa-miR-203	ARHGAP32
hsa-miR-203	BCR
hsa-miR-203	CALD1
hsa-miR-203	CALU
hsa-miR-203	CCNG2
hsa-miR-203	CD46
hsa-miR-203	CDH1
hsa-miR-203	CEACAM6
hsa-miR-203	CHD9
hsa-miR-203	CTNND1
hsa-miR-203	DAZAP2
hsa-miR-203	ENSA
hsa-miR-203	F2RL1
hsa-miR-203	FAM84B
hsa-miR-203	FARP1
hsa-miR-203	FGF2
hsa-miR-203	FGFR1
hsa-miR-203	GNAI2
hsa-miR-203	HRSP12
hsa-miR-203	IDH1
hsa-miR-203	ITPK1
hsa-miR-203	NF2
hsa-miR-203	OVOL1
hsa-miR-203	PARD6B
hsa-miR-203	PEA15
hsa-miR-203	RTN4
hsa-miR-203	SNAI2
hsa-miR-203	SPARC
hsa-miR-203	SRCAP
hsa-miR-203	SYK
hsa-miR-203	TBC1D9B
hsa-miR-203	TC2N
hsa-miR-203	TCF4
hsa-miR-203	TMPO
hsa-miR-203	TMPRSS2
hsa-miR-203	TNPO1
hsa-miR-203	TPD52L1
hsa-miR-203	TPT1
hsa-miR-203	TSPAN13
hsa-miR-203	TUFM
hsa-miR-203	VIM
hsa-miR-203	ZEB1
hsa-miR-203	ZEB2
hsa-miR-205	AAGAB
hsa-miR-205	ACTR3
hsa-miR-205	AREG
hsa-miR-205	AXL
hsa-miR-205	BAIAP2L1
hsa-miR-205	CDC20
hsa-miR-205	CDH1
hsa-miR-205	CDH17
hsa-miR-205	CYB5A
hsa-miR-205	ELOVL5
hsa-miR-205	EPCAM
hsa-miR-205	ERBB2
hsa-miR-205	ERBB3
hsa-miR-205	F2RL1
hsa-miR-205	FBN1
hsa-miR-205	FGFR1
hsa-miR-205	GGCT
hsa-miR-205	GIPC1
hsa-miR-205	HRSP12
hsa-miR-205	ITPK1
hsa-miR-205	JUP
hsa-miR-205	LTA4H
hsa-miR-205	MAPK3
hsa-miR-205	MKNK2
hsa-miR-205	MMAB
hsa-miR-205	MVK
hsa-miR-205	PDCD4
hsa-miR-205	PEA15
hsa-miR-205	PRPS1
hsa-miR-205	RTN3
hsa-miR-205	SLC12A7
hsa-miR-205	SNAI2
hsa-miR-205	SRC
hsa-miR-205	TCF7L2
hsa-miR-205	TMPRSS2
hsa-miR-205	TPD52L1
hsa-miR-205	TUBB
hsa-miR-205	TWIST1
hsa-miR-205	VIM
hsa-miR-205	ZEB1
hsa-miR-205	ZEB2
hsa-miR-301a	AAK1
hsa-miR-301a	ABCF2
hsa-miR-301a	ABL1
hsa-miR-301a	ACSL4
hsa-miR-301a	AP1S2
hsa-miR-301a	AXL
hsa-miR-301a	BICD2
hsa-miR-301a	BRD4
hsa-miR-301a	BRWD1
hsa-miR-301a	BTN2A1
hsa-miR-301a	C15orf39
hsa-miR-301a	CBY1
hsa-miR-301a	CCDC6
hsa-miR-301a	CCNG2
hsa-miR-301a	CENPF
hsa-miR-301a	CHD9
hsa-miR-301a	CLIC4
hsa-miR-301a	CTNND1
hsa-miR-301a	CUX1
hsa-miR-301a	CYB561
hsa-miR-301a	CYLD
hsa-miR-301a	DBNDD1
hsa-miR-301a	DPH5
hsa-miR-301a	EFNA3
hsa-miR-301a	EMP2
hsa-miR-301a	ENPP4
hsa-miR-301a	ENPP5
hsa-miR-301a	ERMP1
hsa-miR-301a	ESRP2
hsa-miR-301a	FAM102A
hsa-miR-301a	FAM110C
hsa-miR-301a	FAM126A
hsa-miR-301a	FAM129A
hsa-miR-301a	FBXL3
hsa-miR-301a	FEZ2
hsa-miR-301a	FN1
hsa-miR-301a	FOXA1
hsa-miR-301a	FRMD6
hsa-miR-301a	GNAI2
hsa-miR-301a	GPT2
hsa-miR-301a	HUWE1
hsa-miR-301a	IFI30
hsa-miR-301a	IRF6
hsa-miR-301a	ITPK1
hsa-miR-301a	LIMA1
hsa-miR-301a	LMTK2
hsa-miR-301a	MAL2
hsa-miR-301a	MAP1B
hsa-miR-301a	MAP7
hsa-miR-301a	MDFIC
hsa-miR-301a	MINK1
hsa-miR-301a	MUM1
hsa-miR-301a	MYBL1
hsa-miR-301a	NAA50
hsa-miR-301a	NF2
hsa-miR-301a	NFIA
hsa-miR-301a	NR3C1
hsa-miR-301a	NRARP
hsa-miR-301a	PAFAH1B2
hsa-miR-301a	PLEKHF2
hsa-miR-301a	PRNP
hsa-miR-301a	PRRG4
hsa-miR-301a	RDX
hsa-miR-301a	RNF41
hsa-miR-301a	RTKN
hsa-miR-301a	RTN4
hsa-miR-301a	SCAMP2
hsa-miR-301a	SEL1L3
hsa-miR-301a	SLC20A1
hsa-miR-301a	SMARCD2
hsa-miR-301a	SPG20
hsa-miR-301a	SPOPL
hsa-miR-301a	STX3
hsa-miR-301a	SYNE1
hsa-miR-301a	TCF4
hsa-miR-301a	TMBIM6
hsa-miR-301a	TNPO3
hsa-miR-301a	TOB1
hsa-miR-301a	TPD52
hsa-miR-301a	TRAF4
hsa-miR-301a	TSKU
hsa-miR-301a	TSPAN13
hsa-miR-301a	TTL
hsa-miR-301a	TUBB
hsa-miR-301a	TUFM
hsa-miR-301a	TWIST1
hsa-miR-301a	UQCR10
hsa-miR-301a	WDR47
hsa-miR-301a	ZDHHC20
hsa-miR-301a	ZDHHC23
hsa-miR-301a	ZFP36
hsa-miR-301b	AAK1
hsa-miR-301b	ABCF2
hsa-miR-301b	ABL1
hsa-miR-301b	AP1S2
hsa-miR-301b	BICD2
hsa-miR-301b	BTN2A1
hsa-miR-301b	CBY1
hsa-miR-301b	CCNG2
hsa-miR-301b	CENPF
hsa-miR-301b	CHD9
hsa-miR-301b	CREB3L2
hsa-miR-301b	CUX1
hsa-miR-301b	CYLD
hsa-miR-301b	DPH5
hsa-miR-301b	ENPP4
hsa-miR-301b	ENPP5
hsa-miR-301b	FAM102A
hsa-miR-301b	FAM129A
hsa-miR-301b	FBXL3
hsa-miR-301b	FN1
hsa-miR-301b	FRMD6
hsa-miR-301b	GNAI2
hsa-miR-301b	GPT2
hsa-miR-301b	HUWE1
hsa-miR-301b	IFI30
hsa-miR-301b	ITPK1
hsa-miR-301b	MAP1B
hsa-miR-301b	MDFIC
hsa-miR-301b	MYBL1
hsa-miR-301b	NAA50
hsa-miR-301b	NFIA
hsa-miR-301b	NR3C1
hsa-miR-301b	NRARP
hsa-miR-301b	PAFAH1B2
hsa-miR-301b	PLEKHF2
hsa-miR-301b	PRNP
hsa-miR-301b	PRRG4
hsa-miR-301b	RNF41
hsa-miR-301b	RTN4
hsa-miR-301b	SEL1L3
hsa-miR-301b	SMARCD2
hsa-miR-301b	SPG20
hsa-miR-301b	SPOPL
hsa-miR-301b	TCF4
hsa-miR-301b	TMBIM6
hsa-miR-301b	TRAF4
hsa-miR-301b	TSPAN13
hsa-miR-301b	TTL
hsa-miR-301b	WDR47
hsa-miR-301b	ZDHHC23
hsa-miR-301b	ZFP36
hsa-miR-30e	ABCF2
hsa-miR-30e	ABHD11
hsa-miR-30e	ACSL4
hsa-miR-30e	ACVR1B
hsa-miR-30e	AGMAT
hsa-miR-30e	ANPEP
hsa-miR-30e	APLP2
hsa-miR-30e	ARFIP1
hsa-miR-30e	ASB1
hsa-miR-30e	BRD4
hsa-miR-30e	BRWD1
hsa-miR-30e	C19orf10
hsa-miR-30e	CAMK2N1
hsa-miR-30e	CBR4
hsa-miR-30e	CCDC120
hsa-miR-30e	CCDC6
hsa-miR-30e	CHD9
hsa-miR-30e	COQ6
hsa-miR-30e	CPT2
hsa-miR-30e	CUX1
hsa-miR-30e	CYB561
hsa-miR-30e	DEGS1
hsa-miR-30e	DHCR7
hsa-miR-30e	DSG2
hsa-miR-30e	DSP
hsa-miR-30e	DUSP16
hsa-miR-30e	ELOVL5
hsa-miR-30e	ENPP4
hsa-miR-30e	EPB41L4B
hsa-miR-30e	ERBB2
hsa-miR-30e	EZR
hsa-miR-30e	FADS1
hsa-miR-30e	FAM126A
hsa-miR-30e	FAM84B
hsa-miR-30e	FERMT2
hsa-miR-30e	FGF2
hsa-miR-30e	FN1
hsa-miR-30e	FRMD6
hsa-miR-30e	GALNT2
hsa-miR-30e	GALNT3
hsa-miR-30e	GALNT6
hsa-miR-30e	GCLC
hsa-miR-30e	GCNT3
hsa-miR-30e	GDE1
hsa-miR-30e	GLS
hsa-miR-30e	GNAI2
hsa-miR-30e	GOLGA8B
hsa-miR-30e	GRHL2
hsa-miR-30e	HIPK2
hsa-miR-30e	IDH1
hsa-miR-30e	IFRD1
hsa-miR-30e	IGF2R
hsa-miR-30e	IPO7
hsa-miR-30e	ITGB4
hsa-miR-30e	ITPK1
hsa-miR-30e	KIAA0040
hsa-miR-30e	KLHDC2
hsa-miR-30e	KLK8
hsa-miR-30e	MANSC1
hsa-miR-30e	MAP4
hsa-miR-30e	MCF2L
hsa-miR-30e	MKNK2
hsa-miR-30e	MOSC1
hsa-miR-30e	MRC2
hsa-miR-30e	MTRR
hsa-miR-30e	MUM1
hsa-miR-30e	NAA50
hsa-miR-30e	NAV1
hsa-miR-30e	NCOA3
hsa-miR-30e	NFIC
hsa-miR-30e	NR3C1
hsa-miR-30e	OVOL1
hsa-miR-30e	PAFAH1B2
hsa-miR-30e	PARD6B
hsa-miR-30e	PDCD4
hsa-miR-30e	PELI1
hsa-miR-30e	PIP4K2A
hsa-miR-30e	PLA2G12A
hsa-miR-30e	PLS1
hsa-miR-30e	PPL
hsa-miR-30e	PTAR1
hsa-miR-30e	PTPLAD1
hsa-miR-30e	QKI
hsa-miR-30e	RAB11A
hsa-miR-30e	RAB11FIP1
hsa-miR-30e	RAB15
hsa-miR-30e	RAB32
hsa-miR-30e	RAB3D
hsa-miR-30e	RAB6A
hsa-miR-30e	RAB8B
hsa-miR-30e	RASSF8
hsa-miR-30e	RBMS1
hsa-miR-30e	RTN4
hsa-miR-30e	SACS
hsa-miR-30e	SCAMP1
hsa-miR-30e	SEL1L3
hsa-miR-30e	SH2B3
hsa-miR-30e	SHROOM3
hsa-miR-30e	SLC12A2
hsa-miR-30e	SLC20A1
hsa-miR-30e	SLC25A1
hsa-miR-30e	SLC4A7
hsa-miR-30e	SLFN12
hsa-miR-30e	SMARCD2
hsa-miR-30e	SMUG1
hsa-miR-30e	SPAG9
hsa-miR-30e	SPRYD4
hsa-miR-30e	SYNE1
hsa-miR-30e	SYVN1
hsa-miR-30e	TACSTD2
hsa-miR-30e	TAF9B
hsa-miR-30e	TC2N
hsa-miR-30e	TMED10
hsa-miR-30e	TMEM43
hsa-miR-30e	TMPO
hsa-miR-30e	TNFRSF10A
hsa-miR-30e	TNFRSF10D
hsa-miR-30e	TOB1
hsa-miR-30e	TRAPPC9
hsa-miR-30e	TYMS
hsa-miR-30e	UAP1
hsa-miR-30e	UNC93B1
hsa-miR-30e	UTRN
hsa-miR-30e	VIM
hsa-miR-30e	XBP1
hsa-miR-30e	YIF1B
hsa-miR-30e	ZC3HC1
hsa-miR-30e	ZDHHC12
hsa-miR-30e	ZEB2
hsa-miR-30e	ZNF664
hsa-miR-32	ABCF2
hsa-miR-32	ACTR3
hsa-miR-32	AIDA
hsa-miR-32	ANTXR1
hsa-miR-32	APLP2
hsa-miR-32	ASCL2
hsa-miR-32	ATP2B4
hsa-miR-32	AXL
hsa-miR-32	BCAT2
hsa-miR-32	BICD2
hsa-miR-32	BRWD1
hsa-miR-32	CBR4
hsa-miR-32	CCDC50
hsa-miR-32	CCNG2
hsa-miR-32	CHD9
hsa-miR-32	CREB3L2
hsa-miR-32	CUX1
hsa-miR-32	DAG1
hsa-miR-32	FAM110C
hsa-miR-32	FAM129A
hsa-miR-32	FBN1
hsa-miR-32	FGF2
hsa-miR-32	GGCT
hsa-miR-32	GIPC1
hsa-miR-32	GOLGA8B
hsa-miR-32	HIPK2
hsa-miR-32	IFI16
hsa-miR-32	ITGA5
hsa-miR-32	KALRN
hsa-miR-32	KIAA0040
hsa-miR-32	LMTK2
hsa-miR-32	MCFD2
hsa-miR-32	MPP7
hsa-miR-32	MYO6
hsa-miR-32	NAA50
hsa-miR-32	NCOA3
hsa-miR-32	NF2
hsa-miR-32	NFIA
hsa-miR-32	NFIC
hsa-miR-32	NR3C1
hsa-miR-32	OSBPL8
hsa-miR-32	PALM2-AKAP2
hsa-miR-32	PELI1
hsa-miR-32	PLEKHG3
hsa-miR-32	PTAR1
hsa-miR-32	PTGES2
hsa-miR-32	PTPLAD1
hsa-miR-32	QKI
hsa-miR-32	RAB8B
hsa-miR-32	RBM47
hsa-miR-32	RHPN2
hsa-miR-32	RNF141
hsa-miR-32	RNF43
hsa-miR-32	RPN2
hsa-miR-32	SACS
hsa-miR-32	SLC11A2
hsa-miR-32	SPRYD4
hsa-miR-32	SRC
hsa-miR-32	SUGP2
hsa-miR-32	TCF4
hsa-miR-32	TMED10
hsa-miR-32	TNPO1
hsa-miR-32	TOB1
hsa-miR-32	TPT1
hsa-miR-32	TWIST1
hsa-miR-32	TXLNA
hsa-miR-32	UQCRC2
hsa-miR-32	VIM
hsa-miR-32	ZEB2
hsa-miR-32	ZFYVE21
hsa-miR-32	ZNF45
hsa-miR-32	ZNHIT6
hsa-miR-32	ZNRF2
hsa-miR-33b	APH1A
hsa-miR-33b	AXL
hsa-miR-33b	BNC2
hsa-miR-33b	BRWD1
hsa-miR-33b	CCDC88A
hsa-miR-33b	CPT1A
hsa-miR-33b	IPO7
hsa-miR-33b	NBEAL2
hsa-miR-33b	PARD6B
hsa-miR-33b	PTAR1
hsa-miR-33b	SREBF1
hsa-miR-33b	TOB1
hsa-miR-429	ALDH6A1
hsa-miR-429	CPT2
hsa-miR-429	EFNA1
hsa-miR-429	FAM13B
hsa-miR-429	FEZ2
hsa-miR-429	GGCT
hsa-miR-429	GRHL1
hsa-miR-429	HUWE1
hsa-miR-429	IPO7
hsa-miR-429	KIAA0040
hsa-miR-429	MCFD2
hsa-miR-429	MMAB
hsa-miR-429	NCOA3
hsa-miR-429	NFIA
hsa-miR-429	NR3C1
hsa-miR-429	QKI
hsa-miR-429	RASSF8
hsa-miR-429	SNAI2
hsa-miR-429	SOAT1
hsa-miR-429	SYVN1
hsa-miR-429	TOB1
hsa-miR-429	TUBB
hsa-miR-429	TWIST1
hsa-miR-429	ZEB1
hsa-miR-429	ZEB2
hsa-miR-454	ACSL4
hsa-miR-454	BNIP3
hsa-miR-454	CBY1
hsa-miR-454	CCNG2
hsa-miR-454	CDS1
hsa-miR-454	CHD9
hsa-miR-454	CLIC4
hsa-miR-454	ENPP5
hsa-miR-454	FAM129A
hsa-miR-454	FAM98A
hsa-miR-454	FEZ2
hsa-miR-454	HIPK2
hsa-miR-454	HUWE1
hsa-miR-454	MAP7
hsa-miR-454	MAPK13
hsa-miR-454	MDFIC
hsa-miR-454	MRPS35
hsa-miR-454	MUC16
hsa-miR-454	MYBL1
hsa-miR-454	NFIA
hsa-miR-454	OSBPL8
hsa-miR-454	PLEKHF2
hsa-miR-454	RDX
hsa-miR-454	RNF41
hsa-miR-454	RTN3
hsa-miR-454	SEC23B
hsa-miR-454	SLC20A1
hsa-miR-454	SMARCD2
hsa-miR-454	TCF4
hsa-miR-454	TMBIM6
hsa-miR-454	ZEB1
hsa-miR-577	AAK1
hsa-miR-577	ACSL4
hsa-miR-577	ADD3
hsa-miR-577	ATP2B4
hsa-miR-577	CHD9
hsa-miR-577	CLIC4
hsa-miR-577	GALNT3
hsa-miR-577	IPO7
hsa-miR-577	RTN4
hsa-miR-577	ZCCHC24
hsa-miR-590-3p	ADIPOR1
hsa-miR-590-3p	BRWD1
hsa-miR-590-3p	CCDC6
hsa-miR-590-3p	CD46
hsa-miR-590-3p	CDC42SE1
hsa-miR-590-3p	CDS1
hsa-miR-590-3p	CHRNA5
hsa-miR-590-3p	COPZ1
hsa-miR-590-3p	DEGS1
hsa-miR-590-3p	DSP
hsa-miR-590-3p	ELOVL5
hsa-miR-590-3p	EPB41L2
hsa-miR-590-3p	ETFA
hsa-miR-590-3p	EZR
hsa-miR-590-3p	FCF1
hsa-miR-590-3p	FLNA
hsa-miR-590-3p	FOXA1
hsa-miR-590-3p	GDE1
hsa-miR-590-3p	HUWE1
hsa-miR-590-3p	INTS5
hsa-miR-590-3p	JPH1
hsa-miR-590-3p	KCNK1
hsa-miR-590-3p	KHSRP
hsa-miR-590-3p	LARP1B
hsa-miR-590-3p	MAP1B
hsa-miR-590-3p	MDFIC
hsa-miR-590-3p	MRPL49
hsa-miR-590-3p	NCOA3
hsa-miR-590-3p	NF2
hsa-miR-590-3p	NFIA
hsa-miR-590-3p	NPNT
hsa-miR-590-3p	NR3C1
hsa-miR-590-3p	OSBPL8
hsa-miR-590-3p	PAFAH1B2
hsa-miR-590-3p	PARD6B
hsa-miR-590-3p	PEX13
hsa-miR-590-3p	PFAS
hsa-miR-590-3p	PLA2G12A
hsa-miR-590-3p	PRKACB
hsa-miR-590-3p	PTAR1
hsa-miR-590-3p	RAB11A
hsa-miR-590-3p	RAB8B
hsa-miR-590-3p	RASSF8
hsa-miR-590-3p	RBM47
hsa-miR-590-3p	REEP5
hsa-miR-590-3p	RTN4
hsa-miR-590-3p	SACS
hsa-miR-590-3p	SEC23B
hsa-miR-590-3p	SGK1
hsa-miR-590-3p	SH3BGRL2
hsa-miR-590-3p	SLC11A2
hsa-miR-590-3p	SLC20A1
hsa-miR-590-3p	SLC39A9
hsa-miR-590-3p	SLFN11
hsa-miR-590-3p	SPAG9
hsa-miR-590-3p	SPARC
hsa-miR-590-3p	STX2
hsa-miR-590-3p	TCF7L2
hsa-miR-590-3p	TMPO
hsa-miR-590-3p	TMX3
hsa-miR-590-3p	TOB1
hsa-miR-590-3p	TPD52
hsa-miR-590-3p	TSPAN12
hsa-miR-590-3p	TSPAN13
hsa-miR-590-3p	TUBB
hsa-miR-590-5p	ARHGAP32
hsa-miR-590-5p	CDC42SE1
hsa-miR-590-5p	GLS
hsa-miR-590-5p	KIAA1671
hsa-miR-590-5p	LIMA1
hsa-miR-590-5p	NF2
hsa-miR-590-5p	RASSF8
hsa-miR-590-5p	SCAMP2
hsa-miR-590-5p	SGPL1
hsa-miR-590-5p	TOB1
hsa-miR-7	AAGAB
hsa-miR-7	ACOT4
hsa-miR-7	ACSL4
hsa-miR-7	ACVR1B
hsa-miR-7	AGK
hsa-miR-7	ALDH3A2
hsa-miR-7	ALDH3B2
hsa-miR-7	ANGEL1
hsa-miR-7	AP1M1
hsa-miR-7	APLP2
hsa-miR-7	ARHGAP32
hsa-miR-7	ARHGEF10
hsa-miR-7	ATP2B4
hsa-miR-7	ATRN
hsa-miR-7	AXL
hsa-miR-7	BCAT2
hsa-miR-7	BCL2L1
hsa-miR-7	BRWD1
hsa-miR-7	CALD1
hsa-miR-7	CALU
hsa-miR-7	CAV1
hsa-miR-7	CENPF
hsa-miR-7	CHD9
hsa-miR-7	CLIC4
hsa-miR-7	CLN3
hsa-miR-7	COPZ1
hsa-miR-7	CSNK1E
hsa-miR-7	CYB5A
hsa-miR-7	DAZAP2
hsa-miR-7	DHCR7
hsa-miR-7	DIP2C
hsa-miR-7	DLC1
hsa-miR-7	DNASE2
hsa-miR-7	DSC2
hsa-miR-7	DSG2
hsa-miR-7	DSP
hsa-miR-7	DUSP16
hsa-miR-7	DVL3
hsa-miR-7	EPN3
hsa-miR-7	ERBB2
hsa-miR-7	ESRP1
hsa-miR-7	F11R
hsa-miR-7	FAM102A
hsa-miR-7	FAM83H
hsa-miR-7	FAM84B
hsa-miR-7	FBN1
hsa-miR-7	FGF2
hsa-miR-7	FLNA
hsa-miR-7	FN1
hsa-miR-7	FNBP1
hsa-miR-7	FNDC4
hsa-miR-7	FOXA1
hsa-miR-7	FRMD6
hsa-miR-7	FZD5
hsa-miR-7	GALNT2
hsa-miR-7	GJC1
hsa-miR-7	GLS
hsa-miR-7	GOLGA5
hsa-miR-7	GRHL1
hsa-miR-7	GSR
hsa-miR-7	H2AFY
hsa-miR-7	HEG1
hsa-miR-7	HIPK2
hsa-miR-7	HUWE1
hsa-miR-7	JPH1
hsa-miR-7	LPAR2
hsa-miR-7	LTA4H
hsa-miR-7	LYPD3
hsa-miR-7	MACF1
hsa-miR-7	MAP1B
hsa-miR-7	MBD6
hsa-miR-7	MKNK2
hsa-miR-7	MVK
hsa-miR-7	MYO5B
hsa-miR-7	NAV1
hsa-miR-7	NBEAL2
hsa-miR-7	NCOA3
hsa-miR-7	NF1
hsa-miR-7	NFIA
hsa-miR-7	NFIC
hsa-miR-7	NIN
hsa-miR-7	NMT2
hsa-miR-7	NRD1
hsa-miR-7	ORAI2
hsa-miR-7	OSBPL8
hsa-miR-7	PARD6B
hsa-miR-7	PERP
hsa-miR-7	PIK3CD
hsa-miR-7	PLA2G12A
hsa-miR-7	PLS1
hsa-miR-7	PPA1
hsa-miR-7	PPARA
hsa-miR-7	PPM1F
hsa-miR-7	PRKCA
hsa-miR-7	PSEN1
hsa-miR-7	PTAR1
hsa-miR-7	PTPLAD1
hsa-miR-7	QKI
hsa-miR-7	RAB11A
hsa-miR-7	RAB11FIP4
hsa-miR-7	RAB17
hsa-miR-7	RABGAP1L
hsa-miR-7	RAPGEFL1
hsa-miR-7	RBMS1
hsa-miR-7	RNF141
hsa-miR-7	RNF41
hsa-miR-7	RTN4
hsa-miR-7	RUSC1
hsa-miR-7	RWDD1
hsa-miR-7	S100A14
hsa-miR-7	SACS
hsa-miR-7	SCAMP2
hsa-miR-7	SERINC2
hsa-miR-7	SGPL1
hsa-miR-7	SLC11A2
hsa-miR-7	SLC23A2
hsa-miR-7	SLC25A1
hsa-miR-7	SLC25A37
hsa-miR-7	SLC25A39
hsa-miR-7	SLC29A2
hsa-miR-7	SLC3A2
hsa-miR-7	SLC4A7
hsa-miR-7	SLFN11
hsa-miR-7	SNAPC1
hsa-miR-7	SPRYD4
hsa-miR-7	SRCAP
hsa-miR-7	SUDS3
hsa-miR-7	SYNE1
hsa-miR-7	SYVN1
hsa-miR-7	TMBIM6
hsa-miR-7	TMED10
hsa-miR-7	TMEM134
hsa-miR-7	TMEM43
hsa-miR-7	TMPO
hsa-miR-7	TNC
hsa-miR-7	TPD52
hsa-miR-7	TRAF4
hsa-miR-7	TSEN34
hsa-miR-7	TSKU
hsa-miR-7	TTC39A
hsa-miR-7	TUBB
hsa-miR-7	TUFM
hsa-miR-7	TXLNA
hsa-miR-7	TYMS
hsa-miR-7	VAMP8
hsa-miR-7	VTCN1
hsa-miR-7	ZBTB42
hsa-miR-7	ZDHHC3
hsa-miR-7	ZEB1
hsa-miR-7	ZFP36
hsa-miR-7	ZFYVE21
hsa-miR-7-1*	APH1A
hsa-miR-7-1*	CD46
hsa-miR-7-1*	CTNND1
hsa-miR-7-1*	EXPH5
hsa-miR-7-1*	FADS1
hsa-miR-7-1*	FRMD6
hsa-miR-7-1*	HUWE1
hsa-miR-7-1*	LRBA
hsa-miR-7-1*	MINK1
hsa-miR-7-1*	MKNK2
hsa-miR-7-1*	NF2
hsa-miR-7-1*	PAFAH1B2
hsa-miR-7-1*	QKI
hsa-miR-7-1*	TMPO
hsa-miR-7-1*	TMX3
hsa-miR-96	AAGAB
hsa-miR-96	ABCA2
hsa-miR-96	ADCY6
hsa-miR-96	APBA2
hsa-miR-96	ATP2B4
hsa-miR-96	BCAT2
hsa-miR-96	BCR
hsa-miR-96	BRWD1
hsa-miR-96	CALU
hsa-miR-96	CAPN1
hsa-miR-96	CCDC6
hsa-miR-96	CCNG2
hsa-miR-96	CDH1
hsa-miR-96	CDH17
hsa-miR-96	CEP170
hsa-miR-96	CREB3L2
hsa-miR-96	DAZAP2
hsa-miR-96	DEGS1
hsa-miR-96	DENND5A
hsa-miR-96	DSG2
hsa-miR-96	DSP
hsa-miR-96	EFNA1
hsa-miR-96	ERBB2
hsa-miR-96	ERBB3
hsa-miR-96	ETFA
hsa-miR-96	FBN1
hsa-miR-96	FGF2
hsa-miR-96	FLNA
hsa-miR-96	FRMD4A
hsa-miR-96	H2AFY
hsa-miR-96	HES1
hsa-miR-96	KIDINS220
hsa-miR-96	LAMA5
hsa-miR-96	MACF1
hsa-miR-96	MAL2
hsa-miR-96	MAP3K3
hsa-miR-96	MCCC2
hsa-miR-96	MTRR
hsa-miR-96	MTUS1
hsa-miR-96	MYBL1
hsa-miR-96	NAA50
hsa-miR-96	NR3C1
hsa-miR-96	PARD6B
hsa-miR-96	PPM1F
hsa-miR-96	PRPS1
hsa-miR-96	PTPRM
hsa-miR-96	REEP5
hsa-miR-96	RHOD
hsa-miR-96	RPN2
hsa-miR-96	SLC1A1
hsa-miR-96	SLC20A1
hsa-miR-96	SMARCD2
hsa-miR-96	SOAT1
hsa-miR-96	STK17A
hsa-miR-96	STRADB
hsa-miR-96	SVIP
hsa-miR-96	SYK
hsa-miR-96	SYNGR2
hsa-miR-96	TCF7L2
hsa-miR-96	TLN1
hsa-miR-96	TMBIM6
hsa-miR-96	TMED10
hsa-miR-96	TMPO
hsa-miR-96	TNPO1
hsa-miR-96	TPD52
hsa-miR-96	TPT1
hsa-miR-96	TSKU
hsa-miR-96	TTC39B
hsa-miR-96	TUBA1A
hsa-miR-96	TUBB
hsa-miR-96	VAMP8
hsa-miR-96	VIM
hsa-miR-96	VSIG10
hsa-miR-96	VTCN1
hsa-miR-96	ZEB1
hsa-miR-96	ZEB2
hsa-miR-96	ZFP36
hsa-miR-96	ZNF664
hsa-miR-96	ZNHIT6
hsa-miR-200a	AAK1
hsa-miR-200a	ABL1
hsa-miR-200a	ABL2
hsa-miR-200a	ACSL4
hsa-miR-200a	ACTR3
hsa-miR-200a	ACVR1B
hsa-miR-200a	AP1M1
hsa-miR-200a	ARF3
hsa-miR-200a	ATP6V1A
hsa-miR-200a	ATP8B1
hsa-miR-200a	AXL
hsa-miR-200a	BICD2
hsa-miR-200a	BRD4
hsa-miR-200a	CALU
hsa-miR-200a	CCDC50
hsa-miR-200a	CCDC6
hsa-miR-200a	CCDC99
hsa-miR-200a	CDC42SE1
hsa-miR-200a	CDH1
hsa-miR-200a	CENPF
hsa-miR-200a	CHD9
hsa-miR-200a	COPS8
hsa-miR-200a	CREB3L2
hsa-miR-200a	CSNK1E
hsa-miR-200a	CYLD
hsa-miR-200a	DAG1
hsa-miR-200a	DLC1
hsa-miR-200a	DPYD
hsa-miR-200a	DSG2
hsa-miR-200a	ECE2
hsa-miR-200a	EHF
hsa-miR-200a	ELOVL5
hsa-miR-200a	EZR
hsa-miR-200a	F2RL1
hsa-miR-200a	FAM102A
hsa-miR-200a	FAM129A
hsa-miR-200a	FBP1
hsa-miR-200a	FLNA
hsa-miR-200a	FOXA1
hsa-miR-200a	GALNT2
hsa-miR-200a	GBE1
hsa-miR-200a	GCLC
hsa-miR-200a	GHITM
hsa-miR-200a	GIT2
hsa-miR-200a	GLS
hsa-miR-200a	GNA12
hsa-miR-200a	GNB4
hsa-miR-200a	GPR160
hsa-miR-200a	GRHL2
hsa-miR-200a	HIPK2
hsa-miR-200a	HUWE1
hsa-miR-200a	IP6K1
hsa-miR-200a	IPO7
hsa-miR-200a	ITGB4
hsa-miR-200a	KATNAL1
hsa-miR-200a	KLHDC2
hsa-miR-200a	LHFP
hsa-miR-200a	LIMA1
hsa-miR-200a	LMTK2
hsa-miR-200a	LRP12
hsa-miR-200a	MACF1
hsa-miR-200a	MAMLD1
hsa-miR-200a	MAP1B
hsa-miR-200a	MAP4K4
hsa-miR-200a	MAP7D1
hsa-miR-200a	MDFIC
hsa-miR-200a	MMAB
hsa-miR-200a	MRPS35
hsa-miR-200a	MSN
hsa-miR-200a	MTUS1
hsa-miR-200a	MYO6
hsa-miR-200a	NAA50
hsa-miR-200a	NCOA3
hsa-miR-200a	NFIA
hsa-miR-200a	NONO
hsa-miR-200a	NPNT
hsa-miR-200a	NR3C1
hsa-miR-200a	OCIAD1
hsa-miR-200a	OCLN
hsa-miR-200a	PARD6B
hsa-miR-200a	PDCD4
hsa-miR-200a	PEX13
hsa-miR-200a	PGD
hsa-miR-200a	PLEKHF2
hsa-miR-200a	PRKACB
hsa-miR-200a	PRKCA
hsa-miR-200a	PSEN1
hsa-miR-200a	PTPRM
hsa-miR-200a	RAB11FIP1
hsa-miR-200a	RAB31
hsa-miR-200a	RAB32
hsa-miR-200a	RAB3D
hsa-miR-200a	REPS2
hsa-miR-200a	RNF141
hsa-miR-200a	RNF41
hsa-miR-200a	RPN2
hsa-miR-200a	RTN4
hsa-miR-200a	SCHIP1
hsa-miR-200a	SEC23B
hsa-miR-200a	SERPINB1
hsa-miR-200a	SGK1
hsa-miR-200a	SHROOM3
hsa-miR-200a	SLC11A2
hsa-miR-200a	SLC23A2
hsa-miR-200a	SLC43A3
hsa-miR-200a	SLC4A7
hsa-miR-200a	SNAI2
hsa-miR-200a	SPAG9
hsa-miR-200a	SPRYD4
hsa-miR-200a	SRCAP
hsa-miR-200a	SRPX
hsa-miR-200a	STX2
hsa-miR-200a	SUDS3
hsa-miR-200a	SYNE1
hsa-miR-200a	SYVN1
hsa-miR-200a	TCF7L2
hsa-miR-200a	TDRKH
hsa-miR-200a	TMC5
hsa-miR-200a	TMEM54
hsa-miR-200a	TMPO
hsa-miR-200a	TNC
hsa-miR-200a	TNPO1
hsa-miR-200a	TNPO3
hsa-miR-200a	TSKU
hsa-miR-200a	TUBB
hsa-miR-200a	TWIST1
hsa-miR-200a	TXLNA
hsa-miR-200a	ZCCHC24
[truncated: 148 more rows]

## Sheet: BR
miRNAs	Target.Genes
hsa-let-7b*	ABHD11
hsa-let-7b*	ADORA2B
hsa-let-7b*	AKAP13
hsa-let-7b*	AKT1
hsa-let-7b*	ANP32B
hsa-let-7b*	ANPEP
hsa-let-7b*	ANXA2
hsa-let-7b*	ARFIP2
hsa-let-7b*	ARID2
hsa-let-7b*	ATXN7L3B
hsa-let-7b*	BCL7A
hsa-let-7b*	BIRC3
hsa-let-7b*	CA12
hsa-let-7b*	CAPG
hsa-let-7b*	CD59
hsa-let-7b*	CEBPA
hsa-let-7b*	CISH
hsa-let-7b*	COL4A1
hsa-let-7b*	COL4A2
hsa-let-7b*	CORO1C
hsa-let-7b*	CPEB3
hsa-let-7b*	CPNE8
hsa-let-7b*	CSAD
hsa-let-7b*	CSNK1D
hsa-let-7b*	CTSC
hsa-let-7b*	CUL4B
hsa-let-7b*	CXCR4
hsa-let-7b*	DNAJB4
hsa-let-7b*	DNAJC19
hsa-let-7b*	EGFR
hsa-let-7b*	ELF4
hsa-let-7b*	ELK3
hsa-let-7b*	ELMOD2
hsa-let-7b*	EPHA2
hsa-let-7b*	EPHB2
hsa-let-7b*	ERBB3
hsa-let-7b*	ESR1
hsa-let-7b*	FADS3
hsa-let-7b*	FAS
hsa-let-7b*	FEM1B
hsa-let-7b*	FGF2
hsa-let-7b*	FMNL2
hsa-let-7b*	FNDC3B
hsa-let-7b*	FOXA1
hsa-let-7b*	FSCN1
hsa-let-7b*	FSTL1
hsa-let-7b*	FXR1
hsa-let-7b*	GHR
hsa-let-7b*	GNPNAT1
hsa-let-7b*	HK1
hsa-let-7b*	HMGA1
hsa-let-7b*	HOXA10
hsa-let-7b*	IGF2BP3
hsa-let-7b*	IL6
hsa-let-7b*	INO80D
hsa-let-7b*	IRGQ
hsa-let-7b*	ITGA3
hsa-let-7b*	ITGAV
hsa-let-7b*	ITGB1
hsa-let-7b*	LAMC1
hsa-let-7b*	LIF
hsa-let-7b*	LMNB2
hsa-let-7b*	LUZP1
hsa-let-7b*	LY6K
hsa-let-7b*	MBNL1
hsa-let-7b*	MET
hsa-let-7b*	METTL7A
hsa-let-7b*	MMP14
hsa-let-7b*	MYO1E
hsa-let-7b*	NPC1
hsa-let-7b*	NRP1
hsa-let-7b*	NT5E
hsa-let-7b*	NXN
hsa-let-7b*	OSBPL3
hsa-let-7b*	PAFAH1B1
hsa-let-7b*	PAFAH1B2
hsa-let-7b*	PBX1
hsa-let-7b*	PDLIM7
hsa-let-7b*	PEX11B
hsa-let-7b*	PHLDB2
hsa-let-7b*	PICALM
hsa-let-7b*	PSAT1
hsa-let-7b*	PTPN14
hsa-let-7b*	RAB11A
hsa-let-7b*	RAB34
hsa-let-7b*	RBM19
hsa-let-7b*	RDX
hsa-let-7b*	RET
hsa-let-7b*	RFT1
hsa-let-7b*	RHOB
hsa-let-7b*	RTN4
hsa-let-7b*	SCAMP1
hsa-let-7b*	SCARB2
hsa-let-7b*	SERPINE2
hsa-let-7b*	SLC1A4
hsa-let-7b*	SLC25A10
hsa-let-7b*	SMOX
hsa-let-7b*	SOCS3
hsa-let-7b*	SOD2
hsa-let-7b*	SPRY2
hsa-let-7b*	TGFB1
hsa-let-7b*	TGFB3
hsa-let-7b*	TM9SF3
hsa-let-7b*	TMED2
hsa-let-7b*	TMED3
hsa-let-7b*	TMOD3
hsa-let-7b*	TNFAIP2
hsa-let-7b*	TNRC6C
hsa-let-7b*	TPM2
hsa-let-7b*	TRIO
hsa-let-7b*	VAV3
hsa-let-7b*	VCL
hsa-let-7b*	WFS1
hsa-let-7b*	WIBG
hsa-let-7b*	YAP1
hsa-let-7b*	ZEB1
hsa-let-7c	ABCC5
hsa-let-7c	ACVR1B
hsa-let-7c	AKT1
hsa-let-7c	ARHGAP18
hsa-let-7c	ARMC8
hsa-let-7c	ARPC2
hsa-let-7c	ASAP1
hsa-let-7c	ATP6V1G1
hsa-let-7c	ATXN7L3B
hsa-let-7c	B3GNT5
hsa-let-7c	BIRC3
hsa-let-7c	BRAP
hsa-let-7c	BRMS1L
hsa-let-7c	CALD1
hsa-let-7c	CALM1
hsa-let-7c	CBL
hsa-let-7c	CD164
hsa-let-7c	CEBPA
hsa-let-7c	CFL2
hsa-let-7c	CHST3
hsa-let-7c	CISH
hsa-let-7c	CLCN3
hsa-let-7c	COL4A1
hsa-let-7c	COL4A2
hsa-let-7c	CPEB4
hsa-let-7c	CRNKL1
hsa-let-7c	CSAD
hsa-let-7c	CXCR4
hsa-let-7c	DDX18
hsa-let-7c	DIABLO
hsa-let-7c	DIP2B
hsa-let-7c	DNASE1
hsa-let-7c	DUSP4
hsa-let-7c	DUSP7
hsa-let-7c	DZIP1
hsa-let-7c	EGFR
hsa-let-7c	EIF4EBP2
hsa-let-7c	ELF4
hsa-let-7c	ELK3
hsa-let-7c	EPHA2
hsa-let-7c	EPHB2
hsa-let-7c	ERBB3
hsa-let-7c	ERGIC2
hsa-let-7c	ESR1
hsa-let-7c	ETNK2
hsa-let-7c	EYA3
hsa-let-7c	FADS3
hsa-let-7c	FAS
hsa-let-7c	FBXO6
hsa-let-7c	FLNA
hsa-let-7c	FNDC3B
hsa-let-7c	FOXA1
hsa-let-7c	FSTL1
hsa-let-7c	FXR1
hsa-let-7c	FZD2
hsa-let-7c	FZD3
hsa-let-7c	GHR
hsa-let-7c	GJC1
hsa-let-7c	GLS
hsa-let-7c	GOLGA3
hsa-let-7c	GSK3A
hsa-let-7c	HK1
hsa-let-7c	HMGA1
hsa-let-7c	HOXA10
hsa-let-7c	HOXA9
hsa-let-7c	HPS3
hsa-let-7c	IDE
hsa-let-7c	IDH2
hsa-let-7c	IGF2BP2
hsa-let-7c	IGF2BP3
hsa-let-7c	IL6
hsa-let-7c	INO80D
hsa-let-7c	IRGQ
hsa-let-7c	ITGAV
hsa-let-7c	KATNAL1
hsa-let-7c	KLF11
hsa-let-7c	LAMC1
hsa-let-7c	LEMD3
hsa-let-7c	LHFP
hsa-let-7c	LIF
hsa-let-7c	LONP2
hsa-let-7c	LPIN1
hsa-let-7c	LRBA
hsa-let-7c	LRCH4
hsa-let-7c	LRRC42
hsa-let-7c	LY6K
hsa-let-7c	MAP1B
hsa-let-7c	MED28
hsa-let-7c	MET
hsa-let-7c	MGAT4A
hsa-let-7c	MICAL2
hsa-let-7c	MMP14
hsa-let-7c	MON2
hsa-let-7c	MYO1E
hsa-let-7c	MYO5C
hsa-let-7c	NBEAL2
hsa-let-7c	NFAT5
hsa-let-7c	NPC1
hsa-let-7c	NRP1
hsa-let-7c	ONECUT2
hsa-let-7c	PAFAH1B1
hsa-let-7c	PAK4
hsa-let-7c	PANK2
hsa-let-7c	PBX1
hsa-let-7c	PDCD4
hsa-let-7c	PEX11B
hsa-let-7c	PHF19
hsa-let-7c	PHF8
hsa-let-7c	PHLDB2
hsa-let-7c	PIGM
hsa-let-7c	PIK3C2B
hsa-let-7c	PIP4K2C
hsa-let-7c	PLXNA1
hsa-let-7c	PM20D2
hsa-let-7c	PPP1R3D
hsa-let-7c	PPP2R1B
hsa-let-7c	PPP2R5A
hsa-let-7c	PREX1
hsa-let-7c	PRLR
hsa-let-7c	PTPN14
hsa-let-7c	PYGO2
hsa-let-7c	QKI
hsa-let-7c	RAB11A
hsa-let-7c	RAB34
hsa-let-7c	RAB3IP
hsa-let-7c	RAB5B
hsa-let-7c	RBM19
hsa-let-7c	RBMS2
hsa-let-7c	RC3H2
hsa-let-7c	RDX
hsa-let-7c	RET
hsa-let-7c	RHOB
hsa-let-7c	RIMKLA
hsa-let-7c	ROGDI
hsa-let-7c	RPS6KB2
hsa-let-7c	RTN4
hsa-let-7c	SAP18
hsa-let-7c	SERP1
hsa-let-7c	SETD1B
hsa-let-7c	SLC16A14
hsa-let-7c	SLC19A2
hsa-let-7c	SLC1A4
hsa-let-7c	SLC25A10
hsa-let-7c	SLC9A3R1
hsa-let-7c	SMOX
hsa-let-7c	SOCS3
hsa-let-7c	SP1
hsa-let-7c	SPDEF
hsa-let-7c	SPINT1
hsa-let-7c	SPRY2
hsa-let-7c	SUV420H1
hsa-let-7c	SYT7
hsa-let-7c	TADA1
hsa-let-7c	TERF2
hsa-let-7c	TEX2
hsa-let-7c	TFAP2A
hsa-let-7c	TGFB1
hsa-let-7c	TGFB3
hsa-let-7c	TGFBR2
hsa-let-7c	TM9SF3
hsa-let-7c	TMBIM6
hsa-let-7c	TMEM173
hsa-let-7c	TNRC6C
hsa-let-7c	TRIO
hsa-let-7c	UBASH3B
hsa-let-7c	USP24
hsa-let-7c	USP38
hsa-let-7c	VAV3
hsa-let-7c	VEZT
hsa-let-7c	VGLL3
hsa-let-7c	WFS1
hsa-let-7c	WIBG
hsa-let-7c	XBP1
hsa-let-7c	YAP1
hsa-let-7c	YIPF1
hsa-let-7c	ZCCHC3
hsa-let-7c	ZEB1
hsa-let-7c	ZFHX2
hsa-let-7c	ZNF17
hsa-let-7c	ZNF532
hsa-miR-100	2010-09-01
hsa-miR-100	AGPAT3
hsa-miR-100	AKT1
hsa-miR-100	ANAPC1
hsa-miR-100	ARHGAP23
hsa-miR-100	ATP1B3
hsa-miR-100	ATP6AP1
hsa-miR-100	BIRC3
hsa-miR-100	C11orf52
hsa-miR-100	CASZ1
hsa-miR-100	CCNYL1
hsa-miR-100	CIRH1A
hsa-miR-100	CLDN3
hsa-miR-100	COL4A1
hsa-miR-100	CPEB3
hsa-miR-100	DCBLD1
hsa-miR-100	DNAJB4
hsa-miR-100	DYNLRB2
hsa-miR-100	ESR1
hsa-miR-100	FEM1B
hsa-miR-100	FLRT2
hsa-miR-100	FNDC3B
hsa-miR-100	FOXN2
hsa-miR-100	FSCN1
hsa-miR-100	FXN
hsa-miR-100	GOLGA3
hsa-miR-100	GOPC
hsa-miR-100	GTPBP1
hsa-miR-100	H2AFY
hsa-miR-100	HOXA1
hsa-miR-100	HOXA10
hsa-miR-100	HOXA3
hsa-miR-100	IGF2BP3
hsa-miR-100	IGFBP3
hsa-miR-100	IL6
hsa-miR-100	LIF
hsa-miR-100	LIX1L
hsa-miR-100	MAP4
hsa-miR-100	MAP7D1
hsa-miR-100	MID1
hsa-miR-100	MITD1
hsa-miR-100	NIP7
hsa-miR-100	NPC1
hsa-miR-100	ORMDL1
hsa-miR-100	PAFAH1B1
hsa-miR-100	PAPPA
hsa-miR-100	PATZ1
hsa-miR-100	PCBP2
hsa-miR-100	PHLDB2
hsa-miR-100	PLEKHF2
hsa-miR-100	PPID
hsa-miR-100	PPM1H
hsa-miR-100	QKI
hsa-miR-100	SEPP1
hsa-miR-100	SGTB
hsa-miR-100	SLC16A6
hsa-miR-100	SLC7A8
hsa-miR-100	TM9SF3
hsa-miR-100	TMEM30A
hsa-miR-100	UBE2E3
hsa-miR-106b	AAK1
hsa-miR-106b	ABAT
hsa-miR-106b	ABCA3
hsa-miR-106b	ACSL4
hsa-miR-106b	ACVR1B
hsa-miR-106b	AGPAT3
hsa-miR-106b	AKT1
hsa-miR-106b	ANP32B
hsa-miR-106b	ARL1
hsa-miR-106b	ARMC8
hsa-miR-106b	ARNTL2
hsa-miR-106b	ASAP1
hsa-miR-106b	ATP1B3
hsa-miR-106b	ATP6V1G1
hsa-miR-106b	ATXN7L3B
hsa-miR-106b	B4GALT5
hsa-miR-106b	BAG2
hsa-miR-106b	BICD2
hsa-miR-106b	BNC2
hsa-miR-106b	BRI3BP
hsa-miR-106b	BRMS1L
hsa-miR-106b	BRWD1
hsa-miR-106b	BTG3
hsa-miR-106b	BTN3A1
hsa-miR-106b	BTN3A2
hsa-miR-106b	BTN3A3
hsa-miR-106b	C18orf32
hsa-miR-106b	C1orf43
hsa-miR-106b	C9orf5
hsa-miR-106b	CALD1
hsa-miR-106b	CALM1
hsa-miR-106b	CAPN9
hsa-miR-106b	CAV1
hsa-miR-106b	CCDC50
hsa-miR-106b	CD109
hsa-miR-106b	CD164
hsa-miR-106b	CD274
hsa-miR-106b	CFL2
hsa-miR-106b	CLIP4
hsa-miR-106b	COL12A1
hsa-miR-106b	COL4A2
hsa-miR-106b	COQ2
hsa-miR-106b	CORO1C
hsa-miR-106b	CRIM1
hsa-miR-106b	CRIPT
hsa-miR-106b	CSNK1D
hsa-miR-106b	DAAM1
hsa-miR-106b	DDX23
hsa-miR-106b	DENND5B
hsa-miR-106b	DEPDC1
hsa-miR-106b	EAPP
hsa-miR-106b	ECHDC1
hsa-miR-106b	EHBP1
hsa-miR-106b	EIF5A2
hsa-miR-106b	ELK3
hsa-miR-106b	F3
hsa-miR-106b	FAM46C
hsa-miR-106b	FAM57A
hsa-miR-106b	FBXO21
hsa-miR-106b	FBXO31
hsa-miR-106b	FEZ2
hsa-miR-106b	FGF2
hsa-miR-106b	FICD
hsa-miR-106b	FNDC3B
hsa-miR-106b	FOSL1
hsa-miR-106b	FOXA1
hsa-miR-106b	FOXC1
hsa-miR-106b	FOXF2
hsa-miR-106b	FRMD6
hsa-miR-106b	FSTL1
hsa-miR-106b	FXR1
hsa-miR-106b	GIGYF2
hsa-miR-106b	GNG12
hsa-miR-106b	GOLGA3
hsa-miR-106b	GTF2H3
hsa-miR-106b	HELZ
hsa-miR-106b	HPS3
hsa-miR-106b	IFITM2
hsa-miR-106b	IFITM3
hsa-miR-106b	IGFBP5
hsa-miR-106b	IL6
hsa-miR-106b	IL7R
hsa-miR-106b	IRF1
hsa-miR-106b	ITM2C
hsa-miR-106b	JRKL
hsa-miR-106b	KATNAL1
hsa-miR-106b	KDM1A
hsa-miR-106b	KDM2A
hsa-miR-106b	KDM5B
hsa-miR-106b	KIAA0232
hsa-miR-106b	KIAA1462
hsa-miR-106b	KIAA1598
hsa-miR-106b	KIRREL
hsa-miR-106b	KLF11
hsa-miR-106b	KLHL7
hsa-miR-106b	LAMC1
hsa-miR-106b	LGALS8
hsa-miR-106b	LMCD1
hsa-miR-106b	LRIG1
hsa-miR-106b	LUZP1
hsa-miR-106b	LYN
hsa-miR-106b	MAGED2
hsa-miR-106b	MAN1C1
hsa-miR-106b	MAP1B
hsa-miR-106b	MAP7
hsa-miR-106b	MATR3
hsa-miR-106b	MBNL1
hsa-miR-106b	MCF2L
hsa-miR-106b	MCFD2
hsa-miR-106b	MED28
hsa-miR-106b	MEF2A
hsa-miR-106b	METTL4
hsa-miR-106b	MFAP3L
hsa-miR-106b	MID1
hsa-miR-106b	MITD1
hsa-miR-106b	MPRIP
hsa-miR-106b	MYO5B
hsa-miR-106b	NCOA7
hsa-miR-106b	NFAT5
hsa-miR-106b	PAFAH1B1
hsa-miR-106b	PAK1IP1
hsa-miR-106b	PANK2
hsa-miR-106b	PDPK1
hsa-miR-106b	PER2
hsa-miR-106b	PHLDA1
hsa-miR-106b	PIP4K2C
hsa-miR-106b	PLSCR4
hsa-miR-106b	PLXNA1
hsa-miR-106b	POLR1E
hsa-miR-106b	PPP2R3A
hsa-miR-106b	PREX1
hsa-miR-106b	PRNP
hsa-miR-106b	PRRG1
hsa-miR-106b	RAB5B
hsa-miR-106b	RAB8B
hsa-miR-106b	RASD1
hsa-miR-106b	RBM7
hsa-miR-106b	RBM8A
hsa-miR-106b	RC3H2
hsa-miR-106b	REEP5
hsa-miR-106b	RIF1
hsa-miR-106b	RIMKLA
hsa-miR-106b	RND3
hsa-miR-106b	RNF103
hsa-miR-106b	RPS6KA4
hsa-miR-106b	RRAS2
hsa-miR-106b	RTN4
hsa-miR-106b	RUSC1
hsa-miR-106b	RYBP
hsa-miR-106b	SACS
hsa-miR-106b	SAMD9L
hsa-miR-106b	SEMA3A
hsa-miR-106b	SERP1
hsa-miR-106b	SERPINE2
hsa-miR-106b	SFXN2
hsa-miR-106b	SGPL1
hsa-miR-106b	SGTB
hsa-miR-106b	SHANK2
hsa-miR-106b	SLC16A14
hsa-miR-106b	SLC35A1
hsa-miR-106b	SLC39A9
hsa-miR-106b	SLC40A1
hsa-miR-106b	SOCS5
hsa-miR-106b	SOD2
hsa-miR-106b	SPOPL
hsa-miR-106b	SSH1
hsa-miR-106b	STK17B
hsa-miR-106b	SUV420H1
hsa-miR-106b	SVIP
hsa-miR-106b	TAOK2
hsa-miR-106b	TBC1D30
hsa-miR-106b	TEX10
hsa-miR-106b	TGFB1
hsa-miR-106b	TGFBR2
hsa-miR-106b	TM9SF3
hsa-miR-106b	TMBIM6
hsa-miR-106b	TNFAIP3
hsa-miR-106b	TNFRSF21
hsa-miR-106b	TNRC6C
hsa-miR-106b	TOB1
hsa-miR-106b	TRAPPC10
hsa-miR-106b	TRIM3
hsa-miR-106b	TRIP10
hsa-miR-106b	TRPS1
hsa-miR-106b	TTC9
hsa-miR-106b	ULK1
hsa-miR-106b	USP28
hsa-miR-106b	USP30
hsa-miR-106b	UTP14C
hsa-miR-106b	VCL
hsa-miR-106b	VEZT
hsa-miR-106b	VGLL3
hsa-miR-106b	VPS13D
hsa-miR-106b	WFS1
hsa-miR-106b	ZBTB41
hsa-miR-106b	ZBTB7B
hsa-miR-106b	ZFYVE16
hsa-miR-106b	ZFYVE21
hsa-miR-106b	ZKSCAN1
hsa-miR-106b	ZNF138
hsa-miR-106b	ZNF664
hsa-miR-106b*	AKT1
hsa-miR-106b*	C9orf5
hsa-miR-106b*	CIRH1A
hsa-miR-106b*	CLIC1
hsa-miR-106b*	CORO1B
hsa-miR-106b*	ERGIC1
hsa-miR-106b*	IGFBP3
hsa-miR-106b*	IL6
hsa-miR-106b*	IL7R
hsa-miR-106b*	KDM4B
hsa-miR-106b*	KIAA0232
hsa-miR-106b*	MICAL2
hsa-miR-106b*	NUP153
hsa-miR-106b*	ONECUT2
hsa-miR-106b*	TGFB1
hsa-miR-106b*	TGFBR2
hsa-miR-106b*	UBE3B
hsa-miR-106b*	ULK1
hsa-miR-122	ABHD11
hsa-miR-122	ADAM17
hsa-miR-122	ADAMTS6
hsa-miR-122	ADM
hsa-miR-122	AKAP13
hsa-miR-122	AKT3
hsa-miR-122	ANKH
hsa-miR-122	ANKRD10
hsa-miR-122	ANPEP
hsa-miR-122	ARHGAP21
hsa-miR-122	ARID2
hsa-miR-122	ARMC8
hsa-miR-122	ASXL1
hsa-miR-122	AVIL
hsa-miR-122	BAG2
hsa-miR-122	BCL7A
hsa-miR-122	BICD1
hsa-miR-122	BNC2
hsa-miR-122	BRI3BP
hsa-miR-122	BRWD1
hsa-miR-122	BTN3A1
hsa-miR-122	CA12
hsa-miR-122	CALD1
hsa-miR-122	CASP4
hsa-miR-122	CBL
hsa-miR-122	CD44
hsa-miR-122	CDC42EP3
hsa-miR-122	CEP350
hsa-miR-122	CHST3
hsa-miR-122	CMBL
hsa-miR-122	CMTM7
hsa-miR-122	COL4A2
hsa-miR-122	COL5A1
hsa-miR-122	CPEB4
hsa-miR-122	CPT1A
hsa-miR-122	CSAD
hsa-miR-122	CXCR4
hsa-miR-122	CYB561
hsa-miR-122	DALRD3
hsa-miR-122	DNAJC18
hsa-miR-122	DNAJC22
hsa-miR-122	DNASE1
hsa-miR-122	DUSP4
hsa-miR-122	EGFR
hsa-miR-122	ENSA
hsa-miR-122	EPHA2
hsa-miR-122	ERBB4
hsa-miR-122	ESR1
hsa-miR-122	EXOC7
hsa-miR-122	EXT1
hsa-miR-122	FAM13A
hsa-miR-122	FAM63A
hsa-miR-122	FNDC3B
hsa-miR-122	FOXA1
hsa-miR-122	FUBP1
hsa-miR-122	FXR1
hsa-miR-122	FZD3
hsa-miR-122	GART
hsa-miR-122	GATA3
hsa-miR-122	GGA1
hsa-miR-122	GIGYF2
hsa-miR-122	GOPC
hsa-miR-122	IAH1
hsa-miR-122	ID2
hsa-miR-122	IFI16
hsa-miR-122	IGF2BP3
hsa-miR-122	IL6
hsa-miR-122	IL7R
hsa-miR-122	INO80D
hsa-miR-122	ITGB1
hsa-miR-122	ITPRIP
hsa-miR-122	KATNAL1
hsa-miR-122	KDM2A
hsa-miR-122	KDM4B
hsa-miR-122	KIAA0232
hsa-miR-122	KLHL29
hsa-miR-122	LAMC1
hsa-miR-122	LMNB2
hsa-miR-122	LNX1
hsa-miR-122	LONP2
hsa-miR-122	LPCAT4
hsa-miR-122	LUZP1
hsa-miR-122	MAP1B
hsa-miR-122	MAP4K4
hsa-miR-122	MBNL1
hsa-miR-122	MET
hsa-miR-122	METTL7A
hsa-miR-122	MID1
hsa-miR-122	MMAA
hsa-miR-122	MYB
hsa-miR-122	NAV1
hsa-miR-122	NCOA7
hsa-miR-122	NDUFA5
hsa-miR-122	NFAT5
hsa-miR-122	NFE2L3
hsa-miR-122	NMT2
hsa-miR-122	NUCB2
hsa-miR-122	NUMA1
hsa-miR-122	NUP153
hsa-miR-122	ONECUT2
hsa-miR-122	OSBPL3
hsa-miR-122	OSMR
hsa-miR-122	PAPPA
hsa-miR-122	PCBP2
hsa-miR-122	PDPK1
hsa-miR-122	PDXDC1
hsa-miR-122	PEX1
hsa-miR-122	PIK3CD
hsa-miR-122	PLAT
hsa-miR-122	PLD1
hsa-miR-122	PLEKHH1
hsa-miR-122	PLXNA1
hsa-miR-122	POPDC3
hsa-miR-122	PPA2
hsa-miR-122	PPDPF
hsa-miR-122	PRKD3
hsa-miR-122	QKI
hsa-miR-122	RAB26
hsa-miR-122	RAB27A
hsa-miR-122	RAB40C
hsa-miR-122	RASAL2
hsa-miR-122	RASEF
hsa-miR-122	RBMS3
hsa-miR-122	RC3H2
hsa-miR-122	RIF1
hsa-miR-122	RUNX2
hsa-miR-122	SLC11A2
hsa-miR-122	SLC12A6
hsa-miR-122	SLC16A7
hsa-miR-122	SLC19A2
hsa-miR-122	SLC25A37
hsa-miR-122	SLC26A11
hsa-miR-122	SMEK1
hsa-miR-122	SPRY2
hsa-miR-122	SPTBN1
hsa-miR-122	STRBP
hsa-miR-122	SYTL4
hsa-miR-122	TAF1D
hsa-miR-122	TEAD1
hsa-miR-122	TLR3
hsa-miR-122	TMEM44
hsa-miR-122	TOX3
hsa-miR-122	TP53RK
hsa-miR-122	TRAPPC10
hsa-miR-122	TRIO
hsa-miR-122	TRPS1
hsa-miR-122	TTC3
hsa-miR-122	UACA
hsa-miR-122	UHRF1BP1L
hsa-miR-122	USP28
hsa-miR-122	USP33
hsa-miR-122	VAV3
hsa-miR-122	VEZT
hsa-miR-122	VPS13D
hsa-miR-122	ZAK
hsa-miR-122	ZBTB41
hsa-miR-122	ZFYVE16
hsa-miR-122	ZKSCAN1
hsa-miR-122	ZNF213
hsa-miR-122	ZNF395
hsa-miR-122	ZNF532
hsa-miR-125a-3p	AKT1
hsa-miR-125a-3p	ANXA2
hsa-miR-125a-3p	APOBEC3C
hsa-miR-125a-3p	CAV2
hsa-miR-125a-3p	CXCR4
hsa-miR-125a-3p	DCXR
hsa-miR-125a-3p	DPYSL2
hsa-miR-125a-3p	EGFR
hsa-miR-125a-3p	EPHB2
hsa-miR-125a-3p	ERBB3
hsa-miR-125a-3p	ETS2
hsa-miR-125a-3p	FGF2
hsa-miR-125a-3p	FXR1
hsa-miR-125a-3p	IGF2BP2
hsa-miR-125a-3p	IGFBP5
hsa-miR-125a-3p	IGFBP6
hsa-miR-125a-3p	LEPRE1
hsa-miR-125a-3p	LIF
hsa-miR-125a-3p	MTHFD1L
hsa-miR-125a-3p	MYO1B
hsa-miR-125a-3p	NEO1
hsa-miR-125a-3p	PEX1
hsa-miR-125a-3p	PPP4R1
hsa-miR-125a-3p	PVRL2
hsa-miR-125a-3p	SLC9A3R1
hsa-miR-125a-3p	TRIO
hsa-miR-125a-3p	USP7
hsa-miR-125b	ADM
hsa-miR-125b	AGPS
hsa-miR-125b	AKAP2
hsa-miR-125b	AKT1
hsa-miR-125b	ALDH4A1
hsa-miR-125b	ANPEP
hsa-miR-125b	ARF3
hsa-miR-125b	ARID2
hsa-miR-125b	ATP6V1G1
hsa-miR-125b	BIRC3
hsa-miR-125b	BMP2
hsa-miR-125b	BRWD1
hsa-miR-125b	BTN3A3
hsa-miR-125b	C1orf43
hsa-miR-125b	C2CD2L
hsa-miR-125b	CA12
hsa-miR-125b	CCDC80
hsa-miR-125b	CD59
hsa-miR-125b	CEBPA
hsa-miR-125b	CEP170
hsa-miR-125b	CEP350
hsa-miR-125b	CFH
hsa-miR-125b	CGN
hsa-miR-125b	COBL
hsa-miR-125b	CSF1
hsa-miR-125b	CSRNP2
hsa-miR-125b	CXCR4
hsa-miR-125b	DAAM1
hsa-miR-125b	DDI2
hsa-miR-125b	DENND5B
hsa-miR-125b	DUSP4
hsa-miR-125b	EDC3
hsa-miR-125b	EFHD1
hsa-miR-125b	EIF4EBP2
hsa-miR-125b	ELF2
hsa-miR-125b	EPHB2
hsa-miR-125b	ERBB3
hsa-miR-125b	ESR1
hsa-miR-125b	ESRP2
hsa-miR-125b	ETS1
hsa-miR-125b	EXOC7
hsa-miR-125b	FERMT1
hsa-miR-125b	FGFR2
hsa-miR-125b	FLNA
hsa-miR-125b	FNDC3B
hsa-miR-125b	FRAT2
hsa-miR-125b	FXR1
hsa-miR-125b	GPR160
hsa-miR-125b	HMGA1
hsa-miR-125b	HOXA3
hsa-miR-125b	ID2
hsa-miR-125b	IGFBP3
hsa-miR-125b	IL6
hsa-miR-125b	JTB
hsa-miR-125b	KDM2A
hsa-miR-125b	LFNG
hsa-miR-125b	LIF
hsa-miR-125b	LMTK3
hsa-miR-125b	LOXL2
hsa-miR-125b	LRIG1
hsa-miR-125b	MAP1B
hsa-miR-125b	MATR3
hsa-miR-125b	MDFIC
hsa-miR-125b	MOAP1
hsa-miR-125b	MYEF2
hsa-miR-125b	MYO1B
hsa-miR-125b	NEBL
hsa-miR-125b	NRP1
hsa-miR-125b	NUP93
hsa-miR-125b	PALM2-AKAP2
hsa-miR-125b	PBX1
hsa-miR-125b	PCBP2
hsa-miR-125b	PDCD4
hsa-miR-125b	PDXDC1
hsa-miR-125b	PEBP1
hsa-miR-125b	PER2
hsa-miR-125b	PICALM
hsa-miR-125b	PIP4K2C
hsa-miR-125b	PMAIP1
hsa-miR-125b	PPM1H
hsa-miR-125b	PPP2R1B
hsa-miR-125b	PRKCA
hsa-miR-125b	PSAT1
hsa-miR-125b	PTPN14
hsa-miR-125b	QKI
hsa-miR-125b	QSOX2
hsa-miR-125b	RAB11A
hsa-miR-125b	RASAL2
hsa-miR-125b	RBM8A
hsa-miR-125b	RC3H2
hsa-miR-125b	RECK
hsa-miR-125b	RTN4
hsa-miR-125b	RYBP
hsa-miR-125b	SACS
hsa-miR-125b	SCARB2
hsa-miR-125b	SEC23B
hsa-miR-125b	SEC24C
hsa-miR-125b	SERPINE1
hsa-miR-125b	SERTAD3
hsa-miR-125b	SGPL1
hsa-miR-125b	SIDT1
hsa-miR-125b	SLC11A2
hsa-miR-125b	SLC16A6
hsa-miR-125b	SLC39A9
hsa-miR-125b	SMARCD2
hsa-miR-125b	SMEK1
hsa-miR-125b	SMOX
hsa-miR-125b	SOCS3
hsa-miR-125b	SOD2
hsa-miR-125b	SP1
hsa-miR-125b	SPARC
hsa-miR-125b	STK10
hsa-miR-125b	STRN3
hsa-miR-125b	SUV420H2
hsa-miR-125b	TADA2B
hsa-miR-125b	TBC1D1
hsa-miR-125b	TDG
hsa-miR-125b	TEAD1
hsa-miR-125b	TMBIM6
hsa-miR-125b	TMEM14C
hsa-miR-125b	TMOD3
hsa-miR-125b	TNFAIP3
hsa-miR-125b	TPCN2
hsa-miR-125b	USP7
hsa-miR-125b	VCL
hsa-miR-125b	VPS37C
hsa-miR-125b	YAP1
hsa-miR-125b	ZNF395
hsa-miR-125b	ZNF703
hsa-miR-132*	AKT1
hsa-miR-132*	ANKH
hsa-miR-132*	BDNF
hsa-miR-132*	CXCR4
hsa-miR-132*	EPHB2
hsa-miR-132*	IL6
hsa-miR-132*	IL8
hsa-miR-132*	LY6K
hsa-miR-132*	MCF2L
hsa-miR-132*	PPARG
hsa-miR-132*	PPDPF
hsa-miR-132*	PRKCA
hsa-miR-132*	RASA1
hsa-miR-132*	SPTBN1
hsa-miR-132*	TGFB1
hsa-miR-135b*	B4GALT5
hsa-miR-135b*	BMP2
hsa-miR-135b*	EPHB2
hsa-miR-135b*	FLNA
hsa-miR-135b*	GALNT2
hsa-miR-135b*	HOXA1
hsa-miR-135b*	ITM2C
hsa-miR-135b*	MID1
hsa-miR-135b*	MYEF2
hsa-miR-135b*	NPC1
hsa-miR-135b*	PFN1
hsa-miR-135b*	RUNX2
hsa-miR-135b*	TUBB6
hsa-miR-135b*	VIM
hsa-miR-135b*	VPS13D
hsa-miR-135b*	ZBTB41
hsa-miR-135b*	ZNF664
hsa-miR-138	AAK1
hsa-miR-138	AKR1B1
hsa-miR-138	ANKRD10
hsa-miR-138	BDNF
hsa-miR-138	CD44
hsa-miR-138	CDH2
hsa-miR-138	CEBPA
hsa-miR-138	CEP350
hsa-miR-138	COL12A1
hsa-miR-138	COL4A1
hsa-miR-138	CTNNAL1
hsa-miR-138	CXCL2
hsa-miR-138	DKK3
hsa-miR-138	DSE
hsa-miR-138	EGFR
hsa-miR-138	FAS
hsa-miR-138	FOSL1
hsa-miR-138	FSCN1
hsa-miR-138	HMGA1
hsa-miR-138	HSPBAP1
hsa-miR-138	ICAM1
hsa-miR-138	INHBA
hsa-miR-138	LONP2
hsa-miR-138	MAP1B
hsa-miR-138	MET
hsa-miR-138	MYO1B
hsa-miR-138	NPC1
hsa-miR-138	PHF19
hsa-miR-138	PHLDA1
hsa-miR-138	PHLDB2
hsa-miR-138	PLAU
hsa-miR-138	PPARG
hsa-miR-138	PPP1R13B
hsa-miR-138	QKI
hsa-miR-138	RET
hsa-miR-138	RGS2
hsa-miR-138	RIF1
hsa-miR-138	SERPINE1
hsa-miR-138	SH2B3
hsa-miR-138	SMAD3
hsa-miR-138	SNAI2
hsa-miR-138	SPTBN1
hsa-miR-138	STAMBPL1
hsa-miR-138	STK10
hsa-miR-138	STK17A
hsa-miR-138	TERF2
hsa-miR-138	TGFB1
hsa-miR-138	TOB1
hsa-miR-138	TP53RK
hsa-miR-138	USP24
hsa-miR-138	USP33
hsa-miR-138	VCL
hsa-miR-138	VIM
hsa-miR-138	ZFHX2
hsa-miR-138	ZYX
hsa-miR-141	ACVR1B
hsa-miR-141	AK2
hsa-miR-141	AKT1
hsa-miR-141	ANKRD10
hsa-miR-141	ASAP1
hsa-miR-141	ASXL1
hsa-miR-141	ATP1B3
hsa-miR-141	BICD2
hsa-miR-141	BMP2
hsa-miR-141	BRI3BP
hsa-miR-141	BRMS1L
hsa-miR-141	CAV2
hsa-miR-141	CBL
hsa-miR-141	CDC42SE1
hsa-miR-141	CDH2
hsa-miR-141	CFL2
hsa-miR-141	CPEB3
hsa-miR-141	CXCL2
hsa-miR-141	CXCR4
hsa-miR-141	DCBLD1
hsa-miR-141	DIP2B
hsa-miR-141	ECHDC1
hsa-miR-141	EIF2AK2
hsa-miR-141	EMP2
hsa-miR-141	EPHA2
hsa-miR-141	ERBB4
hsa-miR-141	ETS1
hsa-miR-141	EXT1
hsa-miR-141	FAM46C
hsa-miR-141	FEM1B
hsa-miR-141	FMN1
hsa-miR-141	FOSL2
hsa-miR-141	FOXA1
hsa-miR-141	GATA3
hsa-miR-141	GLS
hsa-miR-141	GNG12
hsa-miR-141	HPRT1
hsa-miR-141	INO80D
hsa-miR-141	KIAA1598
hsa-miR-141	KLF11
hsa-miR-141	LARP6
hsa-miR-141	LEMD3
hsa-miR-141	LHFP
hsa-miR-141	LY6K
hsa-miR-141	MAP4K4
hsa-miR-141	MAP7D1
hsa-miR-141	MATR3
hsa-miR-141	MBNL1
hsa-miR-141	MEF2A
hsa-miR-141	MET
hsa-miR-141	METTL7A
hsa-miR-141	MNX1
hsa-miR-141	MON2
hsa-miR-141	MPRIP
hsa-miR-141	MYB
hsa-miR-141	NCOA7
hsa-miR-141	NOB1
hsa-miR-141	NPC1
hsa-miR-141	NR3C1
hsa-miR-141	NUP153
hsa-miR-141	OCLN
hsa-miR-141	PAFAH1B2
hsa-miR-141	PANK2
hsa-miR-141	PDCD4
hsa-miR-141	PDGFB
hsa-miR-141	PICALM
hsa-miR-141	PPP4R1
hsa-miR-141	PRLR
hsa-miR-141	PSAT1
hsa-miR-141	PTPN14
hsa-miR-141	RAB11A
hsa-miR-141	RAB32
hsa-miR-141	RAB3D
hsa-miR-141	RAB8B
hsa-miR-141	RAPGEF5
hsa-miR-141	RBMS2
hsa-miR-141	RHOB
hsa-miR-141	RTN4
hsa-miR-141	RUNX2
hsa-miR-141	SERF2
hsa-miR-141	SETD1B
hsa-miR-141	SIDT1
hsa-miR-141	SLC11A2
hsa-miR-141	SLC16A6
hsa-miR-141	SLC19A2
hsa-miR-141	SLC39A9
hsa-miR-141	SNAI2
hsa-miR-141	SOX13
hsa-miR-141	SPOPL
hsa-miR-141	SPRYD3
hsa-miR-141	SPTBN1
hsa-miR-141	TGFB1
hsa-miR-141	TGFB2
hsa-miR-141	TMEM57
hsa-miR-141	TMEM66
hsa-miR-141	TMOD3
hsa-miR-141	TRAPPC10
hsa-miR-141	TRPS1
hsa-miR-141	TTC3
hsa-miR-141	TWIST2
hsa-miR-141	USP33
hsa-miR-141	USP7
hsa-miR-141	VAV3
hsa-miR-141	VCL
hsa-miR-141	YAP1
hsa-miR-141	ZCCHC3
hsa-miR-141	ZEB1
hsa-miR-147	AXL
hsa-miR-147	B4GALT5
hsa-miR-147	COL5A1
hsa-miR-147	CYTH3
hsa-miR-147	EMP1
hsa-miR-147	FGF2
hsa-miR-147	FOSL2
hsa-miR-147	MBNL1
hsa-miR-147	MMP14
hsa-miR-147	PALM2-AKAP2
hsa-miR-147	SEC23B
hsa-miR-147	SERTAD3
hsa-miR-147	TLR3
hsa-miR-182	2006-09-01
hsa-miR-182	ABAT
hsa-miR-182	ACSL4
hsa-miR-182	ACVR1B
hsa-miR-182	ADCY6
hsa-miR-182	ADORA2B
hsa-miR-182	AKAP13
hsa-miR-182	AKT1
hsa-miR-182	AKT3
hsa-miR-182	ALDH6A1
hsa-miR-182	ANAPC1
hsa-miR-182	ANXA2
hsa-miR-182	ARF3
hsa-miR-182	ARPC3
hsa-miR-182	ASAP1
hsa-miR-182	ASXL1
hsa-miR-182	B4GALT5
hsa-miR-182	BCAS1
hsa-miR-182	BDNF
hsa-miR-182	BMP2
hsa-miR-182	BRWD1
hsa-miR-182	C1orf43
hsa-miR-182	CALM1
hsa-miR-182	CBL
hsa-miR-182	CD164
hsa-miR-182	CD59
hsa-miR-182	CEP170
hsa-miR-182	CEP350
hsa-miR-182	CMTM3
hsa-miR-182	COBL
hsa-miR-182	CORO1C
hsa-miR-182	CSRNP2
hsa-miR-182	CXCR4
hsa-miR-182	CYB561
hsa-miR-182	CYB5B
hsa-miR-182	DAAM1
hsa-miR-182	DDI2
hsa-miR-182	DIP2B
hsa-miR-182	DPP3
hsa-miR-182	EGFR
hsa-miR-182	EIF2AK2
hsa-miR-182	EIF2AK3
hsa-miR-182	EIF4E3
hsa-miR-182	EIF4EBP2
hsa-miR-182	ELF4
hsa-miR-182	ELK3
hsa-miR-182	ENSA
hsa-miR-182	ERI2
hsa-miR-182	ESPN
hsa-miR-182	ESR1
hsa-miR-182	ETS1
hsa-miR-182	FEM1B
hsa-miR-182	FEZ2
hsa-miR-182	FGF2
hsa-miR-182	FNDC3B
hsa-miR-182	FOXF2
hsa-miR-182	FOXN2
hsa-miR-182	FOXQ1
hsa-miR-182	FZD3
hsa-miR-182	GCLM
hsa-miR-182	GNPNAT1
hsa-miR-182	GNPTAB
hsa-miR-182	GOLGA3
hsa-miR-182	GPD1L
hsa-miR-182	GRAMD4
hsa-miR-182	GTF2F2
hsa-miR-182	H2AFY
hsa-miR-182	HELZ
hsa-miR-182	HMGA1
hsa-miR-182	HOXA10
hsa-miR-182	HOXA9
hsa-miR-182	HPRT1
hsa-miR-182	HPS3
hsa-miR-182	IGFBP3
hsa-miR-182	IRAK2
hsa-miR-182	ISY1
hsa-miR-182	ITGB1
hsa-miR-182	KATNAL1
hsa-miR-182	KIAA0232
hsa-miR-182	KIAA1244
hsa-miR-182	KIAA1324
hsa-miR-182	LAMC1
hsa-miR-182	LARP6
hsa-miR-182	LIMS1
hsa-miR-182	LMTK3
hsa-miR-182	LRRFIP2
hsa-miR-182	LUZP1
hsa-miR-182	MAL2
hsa-miR-182	MBNL1
hsa-miR-182	MCCC2
hsa-miR-182	MCFD2
hsa-miR-182	MEF2A
hsa-miR-182	MET
hsa-miR-182	METTL4
hsa-miR-182	MOAP1
hsa-miR-182	MRPS14
hsa-miR-182	MSN
hsa-miR-182	MSX2
hsa-miR-182	MT1E
hsa-miR-182	MTSS1
hsa-miR-182	MYB
hsa-miR-182	MYO1B
hsa-miR-182	NDUFS1
hsa-miR-182	NR3C1
hsa-miR-182	NXN
hsa-miR-182	OSBPL3
hsa-miR-182	PAFAH1B2
hsa-miR-182	PALM2-AKAP2
hsa-miR-182	PBX1
hsa-miR-182	PCBP2
hsa-miR-182	PCOLCE2
hsa-miR-182	PDCD4
hsa-miR-182	PDPK1
hsa-miR-182	PEX11B
hsa-miR-182	PFN1
hsa-miR-182	PHF19
hsa-miR-182	PLXNA1
hsa-miR-182	POPDC3
hsa-miR-182	PPARG
hsa-miR-182	PRLR
hsa-miR-182	PTK7
hsa-miR-182	PVRL2
hsa-miR-182	PYGO2
hsa-miR-182	QKI
hsa-miR-182	RAB31
hsa-miR-182	RAB3IP
hsa-miR-182	RAB5B
hsa-miR-182	RASA1
hsa-miR-182	RBMS2
hsa-miR-182	RC3H2
hsa-miR-182	RDX
hsa-miR-182	RECK
hsa-miR-182	REEP5
hsa-miR-182	RGS2
hsa-miR-182	RHOB
hsa-miR-182	RND3
hsa-miR-182	ROGDI
hsa-miR-182	RSC1A1
hsa-miR-182	RTN4
hsa-miR-182	RYBP
hsa-miR-182	SACS
hsa-miR-182	SCARB2
hsa-miR-182	SCYL2
hsa-miR-182	SEPHS2
hsa-miR-182	SERF2
hsa-miR-182	SETD1B
hsa-miR-182	SGPL1
hsa-miR-182	SH3KBP1
hsa-miR-182	SLC39A9
hsa-miR-182	SMARCD2
hsa-miR-182	SMEK1
hsa-miR-182	SNAI2
hsa-miR-182	SP1
hsa-miR-182	SPATS2L
hsa-miR-182	SPOPL
hsa-miR-182	STAMBPL1
hsa-miR-182	SVIP
hsa-miR-182	TATDN3
hsa-miR-182	TEX2
hsa-miR-182	TFAP2A
hsa-miR-182	TM9SF3
hsa-miR-182	TMBIM6
hsa-miR-182	TMEM14C
hsa-miR-182	TNFRSF21
hsa-miR-182	TNRC6C
hsa-miR-182	TOB1
hsa-miR-182	TPD52
hsa-miR-182	TRIO
hsa-miR-182	TRPS1
hsa-miR-182	UBL3
hsa-miR-182	UCP2
hsa-miR-182	USP24
hsa-miR-182	VAV3
hsa-miR-182	VCL
hsa-miR-182	VGLL3
hsa-miR-182	VIM
hsa-miR-182	VPS13D
hsa-miR-182	VPS37C
hsa-miR-182	XBP1
hsa-miR-182	YAP1
hsa-miR-182	ZCCHC3
hsa-miR-182	ZEB1
hsa-miR-182	ZMIZ1
hsa-miR-182	ZNF280C
hsa-miR-182	ZNF395
hsa-miR-182	ZNF764
hsa-miR-182	ZSWIM5
hsa-miR-182	ZYX
hsa-miR-187*	ANP32B
hsa-miR-187*	CTTNBP2NL
hsa-miR-187*	DENND5B
hsa-miR-187*	DPY19L1
hsa-miR-187*	ETS1
hsa-miR-187*	GCH1
hsa-miR-187*	MED28
hsa-miR-187*	PSIP1
hsa-miR-187*	RAB5B
hsa-miR-187*	SPATS2L
hsa-miR-187*	YAP1
hsa-miR-187*	ZYX
hsa-miR-190b	CRIPT
hsa-miR-190b	GART
hsa-miR-190b	HPS3
hsa-miR-190b	SLC11A2
hsa-miR-190b	TMOD3
hsa-miR-191	ARPC2
hsa-miR-191	BDNF
hsa-miR-191	BICD2
hsa-miR-191	BIRC3
hsa-miR-191	COL4A2
hsa-miR-191	DALRD3
hsa-miR-191	DCBLD2
hsa-miR-191	EFHD2
hsa-miR-191	FLRT2
hsa-miR-191	FOSL2
hsa-miR-191	FOXN2
hsa-miR-191	GIGYF2
hsa-miR-191	IL7R
hsa-miR-191	MCFD2
hsa-miR-191	PITPNM2
hsa-miR-191	PRLR
hsa-miR-191	PRNP
hsa-miR-191	RAB27A
hsa-miR-191	RYBP
hsa-miR-191	SETD1B
hsa-miR-191	ZEB1
hsa-miR-191	ZNF462
hsa-miR-193a-3p	AK2
hsa-miR-193a-3p	ARF3
hsa-miR-193a-3p	BRMS1L
hsa-miR-193a-3p	CALM1
hsa-miR-193a-3p	CASZ1
hsa-miR-193a-3p	DPY19L1
hsa-miR-193a-3p	ESR1
hsa-miR-193a-3p	GART
hsa-miR-193a-3p	GAS1
hsa-miR-193a-3p	GIGYF2
hsa-miR-193a-3p	HELZ
hsa-miR-193a-3p	HPRT1
hsa-miR-193a-3p	IGFBP5
hsa-miR-193a-3p	IL1RAP
hsa-miR-193a-3p	MAGED2
hsa-miR-193a-3p	MATR3
hsa-miR-193a-3p	PAFAH1B1
hsa-miR-193a-3p	PLAU
hsa-miR-193a-3p	PLAUR
hsa-miR-193a-3p	PRKCA
hsa-miR-193a-3p	PRNP
hsa-miR-193a-3p	PTPN14
hsa-miR-193a-3p	PTX3
hsa-miR-193a-3p	RPS6
hsa-miR-193a-3p	RYK
hsa-miR-193a-3p	SLC16A6
hsa-miR-193a-3p	SLC40A1
hsa-miR-193a-3p	SPRYD3
hsa-miR-193a-3p	TAPT1
hsa-miR-193a-3p	WWTR1
hsa-miR-193a-3p	ZFYVE21
hsa-miR-196a	ADORA2B
hsa-miR-196a	AK2
hsa-miR-196a	AKT1
hsa-miR-196a	AKT3
hsa-miR-196a	ANXA1
hsa-miR-196a	ARHGAP21
hsa-miR-196a	ASAP1
hsa-miR-196a	ATAD2B
hsa-miR-196a	ATF7
hsa-miR-196a	ATP1B3
hsa-miR-196a	ATP2B4
hsa-miR-196a	ATP6AP1
hsa-miR-196a	ATXN7L3B
hsa-miR-196a	AXL
hsa-miR-196a	BCDIN3D
hsa-miR-196a	BIRC3
hsa-miR-196a	BRAP
hsa-miR-196a	BRMS1L
hsa-miR-196a	BUB1
hsa-miR-196a	C1orf43
hsa-miR-196a	CALD1
hsa-miR-196a	CALM1
hsa-miR-196a	CAV1
hsa-miR-196a	CD97
hsa-miR-196a	CDH2
hsa-miR-196a	CEBPA
hsa-miR-196a	CEP350
hsa-miR-196a	CISH
hsa-miR-196a	CPEB3
hsa-miR-196a	CSNK1D
hsa-miR-196a	CSRNP2
hsa-miR-196a	DAAM1
hsa-miR-196a	DDI2
hsa-miR-196a	DDX18
hsa-miR-196a	DNAJB4
hsa-miR-196a	DPY19L1
hsa-miR-196a	DSEL
hsa-miR-196a	ECHDC1
hsa-miR-196a	ELF2
hsa-miR-196a	ELF4
hsa-miR-196a	EML4
hsa-miR-196a	ETS1
hsa-miR-196a	ETV5
hsa-miR-196a	EYA3
hsa-miR-196a	FAM126A
hsa-miR-196a	FAM46C
hsa-miR-196a	FGF2
hsa-miR-196a	FLNA
hsa-miR-196a	FOSL2
hsa-miR-196a	FSCN1
hsa-miR-196a	FSTL1
hsa-miR-196a	FXR1
hsa-miR-196a	GALNT6
hsa-miR-196a	GBE1
hsa-miR-196a	GNB5
hsa-miR-196a	HAUS6
hsa-miR-196a	HEATR1
hsa-miR-196a	HELZ
hsa-miR-196a	HMGA1
hsa-miR-196a	HOXA10
hsa-miR-196a	HOXA9
hsa-miR-196a	HPS3
hsa-miR-196a	IGF2BP3
hsa-miR-196a	IGFBP3
hsa-miR-196a	IGFBP7
hsa-miR-196a	ITGA3
hsa-miR-196a	ITGAV
hsa-miR-196a	ITGB1
hsa-miR-196a	JTB
hsa-miR-196a	KATNAL1
hsa-miR-196a	KIAA0020
hsa-miR-196a	KLHL7
hsa-miR-196a	LEMD3
hsa-miR-196a	LEPREL1
hsa-miR-196a	LONP2
hsa-miR-196a	MALT1
hsa-miR-196a	MAP4
hsa-miR-196a	MBNL1
hsa-miR-196a	MOAP1
hsa-miR-196a	MRPS14
hsa-miR-196a	MYO1E
hsa-miR-196a	NPC1
hsa-miR-196a	P4HTM
hsa-miR-196a	PAFAH1B2
hsa-miR-196a	PANK2
hsa-miR-196a	PDCD4
hsa-miR-196a	PDP1
hsa-miR-196a	PHF8
hsa-miR-196a	PLAT
hsa-miR-196a	PLSCR4
hsa-miR-196a	PNN
hsa-miR-196a	PPP2R1B
hsa-miR-196a	PPP4R1
hsa-miR-196a	PRLR
hsa-miR-196a	PTPN2
hsa-miR-196a	RAB31
hsa-miR-196a	RAB3IP
hsa-miR-196a	RBM8A
hsa-miR-196a	RCOR3
hsa-miR-196a	RGL2
hsa-miR-196a	RRAS2
hsa-miR-196a	SAP18
hsa-miR-196a	SCAMP1
hsa-miR-196a	SCYL2
hsa-miR-196a	SERP1
hsa-miR-196a	SERPINE1
hsa-miR-196a	SLC16A1
hsa-miR-196a	SLC19A2
hsa-miR-196a	SOAT1
hsa-miR-196a	SP1
hsa-miR-196a	SP100
hsa-miR-196a	SPINT1
hsa-miR-196a	STK17B
hsa-miR-196a	SUV420H1
hsa-miR-196a	TGFB1I1
hsa-miR-196a	TGFBR2
hsa-miR-196a	TIMP2
hsa-miR-196a	TMBIM4
hsa-miR-196a	TMBIM6
hsa-miR-196a	TMED2
hsa-miR-196a	TMEM30A
hsa-miR-196a	TMEM66
hsa-miR-196a	TNFRSF10D
hsa-miR-196a	TP53RK
hsa-miR-196a	TPCN1
hsa-miR-196a	TRAPPC9
hsa-miR-196a	USP24
hsa-miR-196a	VCL
hsa-miR-196a	VEZT
hsa-miR-196a	VIM
hsa-miR-196a	XBP1
hsa-miR-196a	ZNF462
hsa-miR-200a	AAK1
hsa-miR-200a	ACSL4
hsa-miR-200a	ACVR1B
hsa-miR-200a	AHNAK2
hsa-miR-200a	AK2
hsa-miR-200a	AKAP9
hsa-miR-200a	AKT1
hsa-miR-200a	ANKRD10
hsa-miR-200a	ANXA1
hsa-miR-200a	ARF3
hsa-miR-200a	ARPC2
hsa-miR-200a	ASAP1
hsa-miR-200a	ASXL1
hsa-miR-200a	ATP1B3
hsa-miR-200a	AXL
hsa-miR-200a	B3GNT5
hsa-miR-200a	B4GALT5
hsa-miR-200a	BAG2
hsa-miR-200a	BICD2
hsa-miR-200a	BIRC3
hsa-miR-200a	BRMS1L
hsa-miR-200a	BUB1
hsa-miR-200a	C1orf93
hsa-miR-200a	C9orf21
hsa-miR-200a	CALM1
hsa-miR-200a	CAV2
hsa-miR-200a	CBL
hsa-miR-200a	CCDC50
hsa-miR-200a	CCDC99
hsa-miR-200a	CD59
hsa-miR-200a	CDC42EP3
hsa-miR-200a	CDC42SE1
hsa-miR-200a	CFL2
hsa-miR-200a	CLCN3
hsa-miR-200a	CMTM7
hsa-miR-200a	COL12A1
hsa-miR-200a	CORO1C
hsa-miR-200a	CPEB4
hsa-miR-200a	CRIPT
hsa-miR-200a	CTNNAL1
hsa-miR-200a	CUL4B
hsa-miR-200a	CXCL2
hsa-miR-200a	DAAM1
hsa-miR-200a	DCBLD1
hsa-miR-200a	DCBLD2
hsa-miR-200a	DPY19L1
hsa-miR-200a	DPYD
hsa-miR-200a	DPYSL2
hsa-miR-200a	ECHDC1
hsa-miR-200a	EGFR
hsa-miR-200a	EIF2AK2
hsa-miR-200a	EIF4EBP2
hsa-miR-200a	ELMOD2
hsa-miR-200a	EPHA2
hsa-miR-200a	ETS2
hsa-miR-200a	EXT1
hsa-miR-200a	F3
hsa-miR-200a	FAM46C
hsa-miR-200a	FBP1
hsa-miR-200a	FEM1B
hsa-miR-200a	FLNA
hsa-miR-200a	FNDC3B
hsa-miR-200a	FOSL2
hsa-miR-200a	FOXA1
hsa-miR-200a	FOXC1
hsa-miR-200a	FSTL1
hsa-miR-200a	FUBP1
hsa-miR-200a	GALNT2
hsa-miR-200a	GART
hsa-miR-200a	GATA3
hsa-miR-200a	GBE1
hsa-miR-200a	GLS
hsa-miR-200a	GLT25D1
hsa-miR-200a	GNG12
hsa-miR-200a	GNPNAT1
hsa-miR-200a	GPR160
hsa-miR-200a	GRHL2
hsa-miR-200a	HIP1R
hsa-miR-200a	IGF2BP2
hsa-miR-200a	ITM2C
hsa-miR-200a	KATNAL1
hsa-miR-200a	KDM2A
hsa-miR-200a	KDM5B
hsa-miR-200a	KIAA1370
hsa-miR-200a	KLF11
hsa-miR-200a	LAMC1
hsa-miR-200a	LHFP
hsa-miR-200a	MAP1B
hsa-miR-200a	MAP4K4
hsa-miR-200a	MAP7D1
hsa-miR-200a	MATR3
hsa-miR-200a	MBNL1
hsa-miR-200a	MDFIC
hsa-miR-200a	MEF2A
hsa-miR-200a	MET
hsa-miR-200a	METTL7A
hsa-miR-200a	MLL
hsa-miR-200a	MLL2
hsa-miR-200a	MLL3
hsa-miR-200a	MON2
hsa-miR-200a	MPRIP
hsa-miR-200a	MSN
hsa-miR-200a	NCOA7
hsa-miR-200a	NFAT5
hsa-miR-200a	NPC1
hsa-miR-200a	NR3C1
hsa-miR-200a	NRP1
hsa-miR-200a	NUP153
hsa-miR-200a	OCLN
hsa-miR-200a	ORMDL1
hsa-miR-200a	PDCD4
hsa-miR-200a	PDGFB
hsa-miR-200a	PDLIM1
hsa-miR-200a	PEBP1
hsa-miR-200a	PHLDA1
hsa-miR-200a	PHLDB2
hsa-miR-200a	PICALM
hsa-miR-200a	PLAU
hsa-miR-200a	PLAUR
hsa-miR-200a	PLEKHF2
hsa-miR-200a	PMAIP1
hsa-miR-200a	POLR1E
hsa-miR-200a	PPP4R1
hsa-miR-200a	PRKCA
hsa-miR-200a	PRKD3
hsa-miR-200a	PRLR
hsa-miR-200a	PSAT1
hsa-miR-200a	PTPN14
hsa-miR-200a	PTPRM
hsa-miR-200a	PTX3
hsa-miR-200a	PVRL3
hsa-miR-200a	QSOX2
hsa-miR-200a	RAB31
hsa-miR-200a	RAB32
hsa-miR-200a	RAB3D
hsa-miR-200a	RAPGEF5
hsa-miR-200a	RASA1
hsa-miR-200a	RBMS2
hsa-miR-200a	RHOB
hsa-miR-200a	RTN4
hsa-miR-200a	RUNX2
hsa-miR-200a	SCHIP1
hsa-miR-200a	SEC23B
hsa-miR-200a	SEC24C
hsa-miR-200a	SERF2
hsa-miR-200a	SERPINE1
hsa-miR-200a	SETD1B
hsa-miR-200a	SGK1
hsa-miR-200a	SLC11A2
hsa-miR-200a	SLC19A2
hsa-miR-200a	SMAD3
hsa-miR-200a	SNAI2
hsa-miR-200a	SOX13
hsa-miR-200a	SP1
hsa-miR-200a	SPRYD3
hsa-miR-200a	SPTBN1
hsa-miR-200a	SRPX
hsa-miR-200a	SSFA2
hsa-miR-200a	SSH1
hsa-miR-200a	TEAD1
hsa-miR-200a	TGFB1
hsa-miR-200a	TGFBR2
hsa-miR-200a	TMEM30A
hsa-miR-200a	TMEM57
hsa-miR-200a	TMEM66
hsa-miR-200a	TMOD3
hsa-miR-200a	TNFRSF21
hsa-miR-200a	TRAPPC10
hsa-miR-200a	TTC3
hsa-miR-200a	TWIST2
hsa-miR-200a	UBASH3B
hsa-miR-200a	USP7
hsa-miR-200a	VAV3
hsa-miR-200a	VCL
hsa-miR-200a	YAP1
hsa-miR-200a	ZBTB41
hsa-miR-200a	ZCCHC3
hsa-miR-200a	ZEB1
hsa-miR-200a	ZMIZ1
hsa-miR-200c	AKT1
hsa-miR-200c	ALDH6A1
hsa-miR-200c	ANP32B
hsa-miR-200c	AP1S2
hsa-miR-200c	ARHGAP18
hsa-miR-200c	ARPC2
hsa-miR-200c	ASAP1
hsa-miR-200c	BIN1
hsa-miR-200c	BIRC3
hsa-miR-200c	CBL
hsa-miR-200c	CBX4
hsa-miR-200c	CD164
hsa-miR-200c	CD44
hsa-miR-200c	CD59
hsa-miR-200c	CFH
hsa-miR-200c	CFL2
hsa-miR-200c	CHST3
hsa-miR-200c	CLCN3
hsa-miR-200c	COL4A1
hsa-miR-200c	CPEB3
hsa-miR-200c	CPEB4
hsa-miR-200c	DLG5
hsa-miR-200c	DUSP4
hsa-miR-200c	DZIP1
hsa-miR-200c	EGFR
hsa-miR-200c	EIF4EBP2
hsa-miR-200c	ENSA
hsa-miR-200c	EPHA2
hsa-miR-200c	ERBB4
hsa-miR-200c	ERI1
hsa-miR-200c	ETS1
hsa-miR-200c	FAS
hsa-miR-200c	FEM1B
hsa-miR-200c	FEZ2
hsa-miR-200c	FLNA
hsa-miR-200c	FNDC3B
hsa-miR-200c	FRMD6
hsa-miR-200c	FSTL1
hsa-miR-200c	GALNT2
hsa-miR-200c	GART
hsa-miR-200c	GATA3
hsa-miR-200c	HELZ
hsa-miR-200c	HPRT1
hsa-miR-200c	ICA1
hsa-miR-200c	INO80D
hsa-miR-200c	ITGAV
hsa-miR-200c	KIAA0040
hsa-miR-200c	KLF11
hsa-miR-200c	LAMC1
hsa-miR-200c	LARP6
hsa-miR-200c	LGALS8
hsa-miR-200c	LHFP
hsa-miR-200c	MBNL1
hsa-miR-200c	MCAM
hsa-miR-200c	MCFD2
hsa-miR-200c	MET
hsa-miR-200c	MRPS30
hsa-miR-200c	MSN
hsa-miR-200c	MYB
hsa-miR-200c	NFAT5
hsa-miR-200c	NPC1
hsa-miR-200c	PBX1
hsa-miR-200c	PDCD4
hsa-miR-200c	PLD1
hsa-miR-200c	PLEKHH1
hsa-miR-200c	PMAIP1
hsa-miR-200c	PPM1F
hsa-miR-200c	PPP1R3D
hsa-miR-200c	PPP2R1B
hsa-miR-200c	PREX1
hsa-miR-200c	PSAT1
hsa-miR-200c	PTPN14
hsa-miR-200c	PVRL4
hsa-miR-200c	QKI
hsa-miR-200c	RAB4A
hsa-miR-200c	RAB5B
hsa-miR-200c	RAPGEF5
hsa-miR-200c	RDX
hsa-miR-200c	RECK
hsa-miR-200c	RND3
hsa-miR-200c	RTN4
hsa-miR-200c	RUNX2
hsa-miR-200c	RYK
hsa-miR-200c	SLC16A14
hsa-miR-200c	SLC9A2
hsa-miR-200c	SNAI2
hsa-miR-200c	SOAT1
hsa-miR-200c	SOX13
hsa-miR-200c	SPATS2L
hsa-miR-200c	SPOPL
hsa-miR-200c	ST7
hsa-miR-200c	STK17B
hsa-miR-200c	STRN3
hsa-miR-200c	TERF2
hsa-miR-200c	TEX2
hsa-miR-200c	TGFB1
hsa-miR-200c	TGFB2
hsa-miR-200c	TIMP2
hsa-miR-200c	TM9SF3
hsa-miR-200c	TMBIM4
hsa-miR-200c	TMOD3
hsa-miR-200c	TOB1
hsa-miR-200c	TOMM5
hsa-miR-200c	TPCN1
hsa-miR-200c	TPD52
hsa-miR-200c	TRPS1
hsa-miR-200c	TTC3
hsa-miR-200c	TWIST2
hsa-miR-200c	UHRF1BP1L
hsa-miR-200c	USP33
hsa-miR-200c	ZEB1
hsa-miR-200c	ZNF652
hsa-miR-20b*	BTN3A3
hsa-miR-20b*	CRIM1
hsa-miR-20b*	ESR1
hsa-miR-20b*	GART
hsa-miR-20b*	GPR160
hsa-miR-20b*	MSN
hsa-miR-20b*	PPARG
hsa-miR-20b*	RUNX2
hsa-miR-20b*	ZEB1
hsa-miR-21*	AKT1
hsa-miR-21*	ANPEP
hsa-miR-21*	ANXA1
hsa-miR-21*	ARF3
hsa-miR-21*	ATP6AP1
hsa-miR-21*	B3GNT5
hsa-miR-21*	BICD2
hsa-miR-21*	BRAP
hsa-miR-21*	CALM1
hsa-miR-21*	CBX4
hsa-miR-21*	CD44
hsa-miR-21*	CEBPA
hsa-miR-21*	CFL2
hsa-miR-21*	CLCN3
hsa-miR-21*	CTSC
hsa-miR-21*	DDX18
hsa-miR-21*	DNAJB4
hsa-miR-21*	DUSP4
hsa-miR-21*	ECM2
hsa-miR-21*	EGFR
hsa-miR-21*	ELF4
hsa-miR-21*	EPHA2
hsa-miR-21*	EPHB2
hsa-miR-21*	ERBB4
hsa-miR-21*	ESR1
hsa-miR-21*	ETS1
hsa-miR-21*	FAM174B
hsa-miR-21*	FAS
hsa-miR-21*	FOSL1
hsa-miR-21*	FOXN2
hsa-miR-21*	FSCN1
hsa-miR-21*	GATA3
hsa-miR-21*	HDAC9
hsa-miR-21*	IL6
hsa-miR-21*	INO80D
hsa-miR-21*	KIAA1244
hsa-miR-21*	LEMD3
hsa-miR-21*	LGALS8
hsa-miR-21*	LIF
hsa-miR-21*	LRBA
hsa-miR-21*	MAP1B
hsa-miR-21*	MAP4K4
hsa-miR-21*	MARVELD2
hsa-miR-21*	MBNL1
hsa-miR-21*	MEF2A
hsa-miR-21*	MET
hsa-miR-21*	MGAT2
hsa-miR-21*	MMP14
hsa-miR-21*	MMP2
hsa-miR-21*	MON2
hsa-miR-21*	MYB
hsa-miR-21*	NBEAL2
hsa-miR-21*	NDUFS1
hsa-miR-21*	NPC1
hsa-miR-21*	NRP1
hsa-miR-21*	NRP2
hsa-miR-21*	NUMA1
hsa-miR-21*	PCOLCE2
hsa-miR-21*	PDCD4
hsa-miR-21*	PDLIM7
hsa-miR-21*	PEBP1
hsa-miR-21*	PLS3
hsa-miR-21*	PM20D2
hsa-miR-21*	PNO1
hsa-miR-21*	PPP2R1B
hsa-miR-21*	PSAT1
hsa-miR-21*	PTPN14
hsa-miR-21*	RABEP2
hsa-miR-21*	RASA1
hsa-miR-21*	RC3H2
hsa-miR-21*	RECK
hsa-miR-21*	REEP5
hsa-miR-21*	RET
hsa-miR-21*	RFT1
hsa-miR-21*	RHOB
hsa-miR-21*	RTN4
hsa-miR-21*	SAMD4A
hsa-miR-21*	SEC16A
hsa-miR-21*	SEPHS2
hsa-miR-21*	SGK1
hsa-miR-21*	SGPL1
hsa-miR-21*	SLC11A2
hsa-miR-21*	SLC19A2
hsa-miR-21*	SLC1A4
hsa-miR-21*	SLC39A9
hsa-miR-21*	SMAD3
hsa-miR-21*	SMARCA1
hsa-miR-21*	SMOX
hsa-miR-21*	SOCS3
hsa-miR-21*	SOCS5
hsa-miR-21*	SPOPL
hsa-miR-21*	SPRY2
hsa-miR-21*	SPRYD3
hsa-miR-21*	SRPX
hsa-miR-21*	ST3GAL2
hsa-miR-21*	SUV420H1
hsa-miR-21*	TAP1
hsa-miR-21*	TGFB1
hsa-miR-21*	TGFBI
hsa-miR-21*	TGFBR2
hsa-miR-21*	TIMP2
hsa-miR-21*	TM9SF3
hsa-miR-21*	TMOD3
hsa-miR-21*	TNFRSF21
hsa-miR-21*	TRAPPC10
hsa-miR-21*	TRPM4
hsa-miR-21*	USP33
hsa-miR-21*	VAMP5
hsa-miR-21*	WBP1
hsa-miR-21*	WFS1
hsa-miR-21*	WIBG
hsa-miR-21*	ZEB1
hsa-miR-21*	ZNF462
hsa-miR-214	AKT1
hsa-miR-214	ANPEP
hsa-miR-214	ASXL1
hsa-miR-214	ATXN7L3B
hsa-miR-214	BIRC3
hsa-miR-214	BMP2
hsa-miR-214	CCDC80
hsa-miR-214	CD164
hsa-miR-214	CD44
hsa-miR-214	CLIC1
hsa-miR-214	COL12A1
hsa-miR-214	COL4A2
hsa-miR-214	COL6A1
hsa-miR-214	CTSC
hsa-miR-214	ENPP1
hsa-miR-214	ETS1
hsa-miR-214	FAM84B
hsa-miR-214	FLNA
hsa-miR-214	HMGA1
hsa-miR-214	HOXA10
hsa-miR-214	IGFBP3
hsa-miR-214	ITGB1
hsa-miR-214	KIFC3
hsa-miR-214	MAP1B
hsa-miR-214	MSN
hsa-miR-214	NAV1
hsa-miR-214	NR3C1
hsa-miR-214	NRP1
hsa-miR-214	PALM2-AKAP2
hsa-miR-214	PEBP1
hsa-miR-214	PLXNB1
hsa-miR-214	PRNP
hsa-miR-214	PTRF
hsa-miR-214	PTX3
hsa-miR-214	QKI
hsa-miR-214	RAB11A
hsa-miR-214	RASA1
hsa-miR-214	RCOR3
hsa-miR-214	RNF103
hsa-miR-214	RUNX2
hsa-miR-214	SSFA2
hsa-miR-214	TEAD1
hsa-miR-214	TGFBR2
hsa-miR-214	TMEM30A
hsa-miR-214	TNFRSF21
hsa-miR-214	WBP1
hsa-miR-214	XBP1
hsa-miR-214	YAP1
hsa-miR-214	ZDHHC8
hsa-miR-214	ZEB1
hsa-miR-22	ACTN1
hsa-miR-22	ADAM17
hsa-miR-22	ADCY6
hsa-miR-22	ADORA2B
hsa-miR-22	AGPAT3
hsa-miR-22	AKAP9
hsa-miR-22	AKT1
hsa-miR-22	AKT3
hsa-miR-22	ANP32B
hsa-miR-22	ARFIP2
hsa-miR-22	ARHGAP18
hsa-miR-22	ARL6IP6
hsa-miR-22	ASAP1
hsa-miR-22	ASB8
hsa-miR-22	ASXL1
hsa-miR-22	B4GALT5
hsa-miR-22	BDNF
hsa-miR-22	BICD2
hsa-miR-22	C1orf43
hsa-miR-22	CALM1
hsa-miR-22	CASZ1
hsa-miR-22	CBL
hsa-miR-22	CCDC50
hsa-miR-22	CD59
hsa-miR-22	CEP170
hsa-miR-22	CLCN4
hsa-miR-22	CLIP2
hsa-miR-22	COL4A1
hsa-miR-22	COL5A1
hsa-miR-22	CORO1C
hsa-miR-22	COTL1
hsa-miR-22	CPT1A
hsa-miR-22	CRIM1
hsa-miR-22	CSNK1D
hsa-miR-22	CTNNAL1
hsa-miR-22	CTSC
hsa-miR-22	CYR61
hsa-miR-22	CYTH3
hsa-miR-22	DKK3
hsa-miR-22	DNAJC22
hsa-miR-22	DPP3
hsa-miR-22	DUSP4
hsa-miR-22	EDC3
hsa-miR-22	EIF4EBP2
hsa-miR-22	ELF2
hsa-miR-22	EMP1
hsa-miR-22	EMP2
[truncated: 3,792 more rows]

## Sheet: MCC
miRNAs	Target.Genes
hsa-let-7a	ALDH1A1
hsa-let-7a	AMPD2
hsa-let-7a	ANKRD17
hsa-let-7a	APP
hsa-let-7a	BCAT1
hsa-let-7a	BCL2L11
hsa-let-7a	BNIP3L
hsa-let-7a	BSDC1
hsa-let-7a	CCNB2
hsa-let-7a	CCND2
hsa-let-7a	CCNG1
hsa-let-7a	CD276
hsa-let-7a	CD46
hsa-let-7a	CDC25B
hsa-let-7a	CDKN1B
hsa-let-7a	CDKN2A
hsa-let-7a	CNN3
hsa-let-7a	COL1A1
hsa-let-7a	COX14
hsa-let-7a	CTDP1
hsa-let-7a	CTNNBIP1
hsa-let-7a	CXCL12
hsa-let-7a	DICER1
hsa-let-7a	DYRK2
hsa-let-7a	ESR2
hsa-let-7a	FMR1
hsa-let-7a	GPM6B
hsa-let-7a	HRSP12
hsa-let-7a	IGF1
hsa-let-7a	IGF1R
hsa-let-7a	JARID1B
hsa-let-7a	KCTD1
hsa-let-7a	KIAA1147
hsa-let-7a	KIT
hsa-let-7a	KLF4
hsa-let-7a	MMP14
hsa-let-7a	MTFR1L
hsa-let-7a	MYO9A
hsa-let-7a	NCOA4
hsa-let-7a	NFATC2IP
hsa-let-7a	NIPBL
hsa-let-7a	NKIRAS2
hsa-let-7a	NOL3
hsa-let-7a	PI3
hsa-let-7a	PLOD1
hsa-let-7a	PLOD3
hsa-let-7a	RANBP2
hsa-let-7a	RBL2
hsa-let-7a	RBM6
hsa-let-7a	RDX
hsa-let-7a	RORA
hsa-let-7a	SKP1
hsa-let-7a	SLC27A4
hsa-let-7a	SMOX
hsa-let-7a	SNX2
hsa-let-7a	STMN1
hsa-let-7a	TARBP2
hsa-let-7a	TCERG1
hsa-let-7a	TIMP3
hsa-let-7a	TNF
hsa-let-7a	TRIM32
hsa-let-7a	TUSC2
hsa-let-7a	UBA6
hsa-let-7a	UHRF1
hsa-let-7a	UHRF2
hsa-let-7a	WDR6
hsa-let-7a	ZEB2
hsa-let-7a	ACOX1
hsa-let-7a	ACSL1
hsa-let-7a	ACTA2
hsa-let-7a	ACTL6A
hsa-let-7a	ADAMTS1
hsa-let-7a	ADAMTS12
hsa-let-7a	ADIPOR2
hsa-let-7a	ADRM1
hsa-let-7a	ANPEP
hsa-let-7a	AP1M1
hsa-let-7a	ARHGDIA
hsa-let-7a	ARHGEF15
hsa-let-7a	ARHGEF17
hsa-let-7a	ARHGEF2
hsa-let-7a	ARID1A
hsa-let-7a	ARID5B
hsa-let-7a	ARL2BP
hsa-let-7a	ARNT2
hsa-let-7a	ATP5O
hsa-let-7a	BIRC2
hsa-let-7a	BRWD1
hsa-let-7a	BTRC
hsa-let-7a	C19orf10
hsa-let-7a	CAB39
hsa-let-7a	CAD
hsa-let-7a	CAV1
hsa-let-7a	CCNE2
hsa-let-7a	CCNY
hsa-let-7a	CD164
hsa-let-7a	CDC42SE1
hsa-let-7a	CERK
hsa-let-7a	CNNM4
hsa-let-7a	CNOT7
hsa-let-7a	CPSF1
hsa-let-7a	CSK
hsa-let-7a	CTSZ
hsa-let-7a	DDHD1
hsa-let-7a	DDX17
hsa-let-7a	DIDO1
hsa-let-7a	DLC1
hsa-let-7a	DONSON
hsa-let-7a	DUSP1
hsa-let-7a	EDEM3
hsa-let-7a	EEA1
hsa-let-7a	EIF2S3
hsa-let-7a	ENC1
hsa-let-7a	EP400
hsa-let-7a	EPC1
hsa-let-7a	EXTL3
hsa-let-7a	FAM104A
hsa-let-7a	FAM69B
hsa-let-7a	FARP2
hsa-let-7a	FBXL14
hsa-let-7a	FBXO3
hsa-let-7a	FBXW11
hsa-let-7a	FBXW5
hsa-let-7a	FGFR1
hsa-let-7a	FNBP4
hsa-let-7a	FOXM1
hsa-let-7a	FZD2
hsa-let-7a	GATM
hsa-let-7a	GOLT1B
hsa-let-7a	GSPT1
hsa-let-7a	H2AFX
hsa-let-7a	HBP1
hsa-let-7a	HECTD1
hsa-let-7a	HERC1
hsa-let-7a	HIPK2
hsa-let-7a	HLA-DPA1
hsa-let-7a	HN1
hsa-let-7a	HNRNPU
hsa-let-7a	HOXD11
hsa-let-7a	HSP90B1
hsa-let-7a	INO80D
hsa-let-7a	INPPL1
hsa-let-7a	INSR
hsa-let-7a	IRF3
hsa-let-7a	ITSN2
hsa-let-7a	LAMC1
hsa-let-7a	LANCL1
hsa-let-7a	LBR
hsa-let-7a	LDB1
hsa-let-7a	LEPROT
hsa-let-7a	LYPLA2
hsa-let-7a	MACF1
hsa-let-7a	MAGI2
hsa-let-7a	MAP1B
hsa-let-7a	MAP3K2
hsa-let-7a	MAPK6
hsa-let-7a	MAPKAPK5
hsa-let-7a	MATN2
hsa-let-7a	MCM6
hsa-let-7a	MELK
hsa-let-7a	MGAT1
hsa-let-7a	MLXIP
hsa-let-7a	MOB1A
hsa-let-7a	MYBL2
hsa-let-7a	MYH9
hsa-let-7a	MYO9B
hsa-let-7a	NARS
hsa-let-7a	NECAB3
hsa-let-7a	NEDD4L
hsa-let-7a	NFE2L1
hsa-let-7a	NFIA
hsa-let-7a	NKTR
hsa-let-7a	NR2F2
hsa-let-7a	NSRP1
hsa-let-7a	NUDT16
hsa-let-7a	NXF1
hsa-let-7a	OXA1L
hsa-let-7a	PAFAH1B1
hsa-let-7a	PAN3
hsa-let-7a	PAPD4
hsa-let-7a	PARVB
hsa-let-7a	PCYOX1
hsa-let-7a	PHACTR4
hsa-let-7a	PLAGL1
hsa-let-7a	PLXNC1
hsa-let-7a	POLR2D
hsa-let-7a	PPP1R12A
hsa-let-7a	PPP4C
hsa-let-7a	PRDX6
hsa-let-7a	PRKAR2A
hsa-let-7a	PRKD2
hsa-let-7a	PSMB2
hsa-let-7a	PTPLB
hsa-let-7a	PYGB
hsa-let-7a	RAB11FIP2
hsa-let-7a	RABEP1
hsa-let-7a	RHOBTB2
hsa-let-7a	RHOBTB3
hsa-let-7a	RNASEH2B
hsa-let-7a	ROGDI
hsa-let-7a	RPL22L1
hsa-let-7a	RPS6KA5
hsa-let-7a	RRAGA
hsa-let-7a	SCYL1
hsa-let-7a	SEL1L
hsa-let-7a	SELT
hsa-let-7a	SERPINH1
hsa-let-7a	SH3TC1
hsa-let-7a	SHKBP1
hsa-let-7a	SKI
hsa-let-7a	SLC11A2
hsa-let-7a	SLC2A1
hsa-let-7a	SLC31A1
hsa-let-7a	SLC38A2
hsa-let-7a	SLC44A2
hsa-let-7a	SMAD5
hsa-let-7a	SMTN
hsa-let-7a	SOX4
hsa-let-7a	SUV420H1
hsa-let-7a	SVIL
hsa-let-7a	TBRG4
hsa-let-7a	TES
hsa-let-7a	TGFBR2
hsa-let-7a	TGFBR3
hsa-let-7a	TIA1
hsa-let-7a	TJP1
hsa-let-7a	TK1
hsa-let-7a	TNFSF9
hsa-let-7a	TNPO3
hsa-let-7a	TOB2
hsa-let-7a	TRIM35
hsa-let-7a	TSC22D1
hsa-let-7a	TSC22D2
hsa-let-7a	TSPYL1
hsa-let-7a	TSPYL4
hsa-let-7a	TSR1
hsa-let-7a	UBE4B
hsa-let-7a	UBR2
hsa-let-7a	USP24
hsa-let-7a	UTRN
hsa-let-7a	VEZF1
hsa-let-7a	WDR11
hsa-let-7a	ZBTB44
hsa-let-7a	ZBTB5
hsa-let-7a	ZCCHC3
hsa-let-7a	ZNF200
hsa-let-7a	ZNF384
hsa-let-7a	ZNF622
hsa-let-7b	AARSD1
hsa-let-7b	AATF
hsa-let-7b	ABHD10
hsa-let-7b	ACSL1
hsa-let-7b	ADIPOR2
hsa-let-7b	ADRM1
hsa-let-7b	AGRN
hsa-let-7b	AHCYL1
hsa-let-7b	ALDH1A1
hsa-let-7b	ANKRD17
hsa-let-7b	ANPEP
hsa-let-7b	APRT
hsa-let-7b	ARCN1
hsa-let-7b	ARFIP2
hsa-let-7b	ARHGAP26
hsa-let-7b	ARHGDIA
hsa-let-7b	ARID1A
hsa-let-7b	ATAD3B
hsa-let-7b	BCAT1
hsa-let-7b	BCL7A
hsa-let-7b	BIRC5
hsa-let-7b	BNIP3L
hsa-let-7b	BRD2
hsa-let-7b	C5orf24
hsa-let-7b	CA12
hsa-let-7b	CALCOCO2
hsa-let-7b	CCNB2
hsa-let-7b	CCND2
hsa-let-7b	CCNG1
hsa-let-7b	CCNY
hsa-let-7b	CD46
hsa-let-7b	CDKN2A
hsa-let-7b	CHORDC1
hsa-let-7b	CKS2
hsa-let-7b	CNN3
hsa-let-7b	COL1A1
hsa-let-7b	COPS2
hsa-let-7b	CPSF1
hsa-let-7b	CSRP1
hsa-let-7b	CTCF
hsa-let-7b	CTNNB1
hsa-let-7b	CTNNBIP1
hsa-let-7b	CYP51A1
hsa-let-7b	DDX17
hsa-let-7b	DFFA
hsa-let-7b	DICER1
hsa-let-7b	DLC1
hsa-let-7b	DMTF1
hsa-let-7b	DYRK2
hsa-let-7b	EDEM3
hsa-let-7b	EIF4G2
hsa-let-7b	ESR2
hsa-let-7b	FAM57A
hsa-let-7b	FBXW11
hsa-let-7b	FMR1
hsa-let-7b	FTO
hsa-let-7b	GNA13
hsa-let-7b	GNAI2
hsa-let-7b	GPD1
hsa-let-7b	GPM6B
hsa-let-7b	GSPT1
hsa-let-7b	HOXD11
hsa-let-7b	HSPA1A
hsa-let-7b	HSPA1B
hsa-let-7b	IFRD1
hsa-let-7b	IGF1
hsa-let-7b	IGF1R
hsa-let-7b	IMPDH1
hsa-let-7b	INPPL1
hsa-let-7b	IPO11
hsa-let-7b	JARID1B
hsa-let-7b	KIT
hsa-let-7b	KXD1
hsa-let-7b	LAMC1
hsa-let-7b	LBR
hsa-let-7b	LMNB2
hsa-let-7b	LPL
hsa-let-7b	LYPLA2
hsa-let-7b	MAP2K2
hsa-let-7b	MBNL1
hsa-let-7b	MCM4
hsa-let-7b	MCM7
hsa-let-7b	METTL7A
hsa-let-7b	MMP14
hsa-let-7b	MOB1A
hsa-let-7b	MOSPD2
hsa-let-7b	MPDU1
hsa-let-7b	MRPS11
hsa-let-7b	NAA10
hsa-let-7b	NAA50
hsa-let-7b	NARS
hsa-let-7b	NCOA4
hsa-let-7b	NFATC1
hsa-let-7b	NIPBL
hsa-let-7b	NOL3
hsa-let-7b	NOL6
hsa-let-7b	NOTCH2
hsa-let-7b	NPTN
hsa-let-7b	NUCB1
hsa-let-7b	OTUB1
hsa-let-7b	OXA1L
hsa-let-7b	PAAF1
hsa-let-7b	PARVB
hsa-let-7b	PDGFRA
hsa-let-7b	PER1
hsa-let-7b	PEX6
hsa-let-7b	PFKM
hsa-let-7b	PI3
hsa-let-7b	PLOD3
hsa-let-7b	POLD2
hsa-let-7b	POLR2C
hsa-let-7b	POLR2H
hsa-let-7b	PRAF2
hsa-let-7b	PRKAR2A
hsa-let-7b	PTPLB
hsa-let-7b	PTTG1
hsa-let-7b	PUM1
hsa-let-7b	PURA
hsa-let-7b	RAB10
hsa-let-7b	RANBP6
hsa-let-7b	RBFOX1
hsa-let-7b	RBM9
hsa-let-7b	RCOR1
hsa-let-7b	RDX
hsa-let-7b	RFFL
hsa-let-7b	RORA
hsa-let-7b	SAC3D1
hsa-let-7b	SCYL1
hsa-let-7b	SKI
hsa-let-7b	SKP1
hsa-let-7b	SLC10A3
hsa-let-7b	SLC25A4
hsa-let-7b	SLC27A4
hsa-let-7b	SLC38A2
hsa-let-7b	SLC7A11
hsa-let-7b	SMOX
hsa-let-7b	SPN
hsa-let-7b	SUMO2
hsa-let-7b	TARBP2
hsa-let-7b	TBRG4
hsa-let-7b	TES
hsa-let-7b	THEM4
hsa-let-7b	TIMP3
hsa-let-7b	TJP1
hsa-let-7b	TMED3
hsa-let-7b	TMEM109
hsa-let-7b	TMEM63B
hsa-let-7b	TNF
hsa-let-7b	TNFSF9
hsa-let-7b	TPM1
hsa-let-7b	TRIM32
hsa-let-7b	UHRF1
hsa-let-7b	UHRF2
hsa-let-7b	UNC13B
hsa-let-7b	UTRN
hsa-let-7b	VPS24
hsa-let-7b	WDR68
hsa-let-7b	YTHDC1
hsa-let-7b	YWHAE
hsa-let-7b	ZADH2
hsa-let-7b	ZC3H11A
hsa-let-7b	ZNF294
hsa-let-7b	ZNF384
hsa-let-7b	ZNF622
hsa-let-7b	ACTA2
hsa-let-7b	ADAMTS1
hsa-let-7b	ADAMTS12
hsa-let-7b	AP1M1
hsa-let-7b	ARHGEF2
hsa-let-7b	ARID5B
hsa-let-7b	ARL2BP
hsa-let-7b	ATP5O
hsa-let-7b	BIRC2
hsa-let-7b	BRWD1
hsa-let-7b	BTRC
hsa-let-7b	CCNE2
hsa-let-7b	CD164
hsa-let-7b	CNOT7
hsa-let-7b	COX14
hsa-let-7b	CTDP1
hsa-let-7b	DDHD1
hsa-let-7b	DIDO1
hsa-let-7b	DONSON
hsa-let-7b	DUSP1
hsa-let-7b	EEA1
hsa-let-7b	EIF2S3
hsa-let-7b	ENC1
hsa-let-7b	EP400
hsa-let-7b	EPC1
hsa-let-7b	FAM104A
hsa-let-7b	FAM69B
hsa-let-7b	FARP2
hsa-let-7b	FBXO3
hsa-let-7b	FBXW5
hsa-let-7b	FNBP4
hsa-let-7b	FOXM1
hsa-let-7b	FZD2
hsa-let-7b	GATM
hsa-let-7b	GMFG
hsa-let-7b	GOLT1B
hsa-let-7b	H2AFX
hsa-let-7b	HBP1
hsa-let-7b	HECTD1
hsa-let-7b	HERC1
hsa-let-7b	HIPK2
hsa-let-7b	HLA-DPA1
hsa-let-7b	HNRNPU
hsa-let-7b	HSP90B1
hsa-let-7b	INO80D
hsa-let-7b	INSR
hsa-let-7b	IRF3
hsa-let-7b	ITSN2
hsa-let-7b	LANCL1
hsa-let-7b	LDB1
hsa-let-7b	LEPROT
hsa-let-7b	LUC7L2
hsa-let-7b	MACF1
hsa-let-7b	MAGI2
hsa-let-7b	MAP1B
hsa-let-7b	MAP3K2
hsa-let-7b	MAPK6
hsa-let-7b	MATN2
hsa-let-7b	MCM6
hsa-let-7b	MLXIP
hsa-let-7b	MRPS9
hsa-let-7b	MYH9
hsa-let-7b	MYO9A
hsa-let-7b	MYO9B
hsa-let-7b	NECAB3
hsa-let-7b	NEDD4L
hsa-let-7b	NFE2L1
hsa-let-7b	NME1
hsa-let-7b	NR2F2
hsa-let-7b	NSRP1
hsa-let-7b	NXF1
hsa-let-7b	PAFAH1B1
hsa-let-7b	PAPD4
hsa-let-7b	PCYOX1
hsa-let-7b	PLAGL1
hsa-let-7b	PLXNC1
hsa-let-7b	POLR2D
hsa-let-7b	PPP1R12A
hsa-let-7b	PPP2CB
hsa-let-7b	PPP4C
hsa-let-7b	PRKD2
hsa-let-7b	PSMB2
hsa-let-7b	RAB11FIP2
hsa-let-7b	RABEP1
hsa-let-7b	RANBP2
hsa-let-7b	RHOBTB3
hsa-let-7b	RNASEH2B
hsa-let-7b	RNF103
hsa-let-7b	ROGDI
hsa-let-7b	RPL22L1
hsa-let-7b	RPS6KA5
hsa-let-7b	RRAGA
hsa-let-7b	SEL1L
hsa-let-7b	SERPINH1
hsa-let-7b	SH3TC1
hsa-let-7b	SHKBP1
hsa-let-7b	SLC11A2
hsa-let-7b	SLC2A1
hsa-let-7b	SMAD5
hsa-let-7b	SNX2
hsa-let-7b	SUV420H1
hsa-let-7b	SVIL
hsa-let-7b	TGFBR2
hsa-let-7b	TGFBR3
hsa-let-7b	TIA1
hsa-let-7b	TK1
hsa-let-7b	TNPO3
hsa-let-7b	TSC22D1
hsa-let-7b	TSC22D2
hsa-let-7b	TSPYL1
hsa-let-7b	TSPYL4
hsa-let-7b	TSR1
hsa-let-7b	TUSC2
hsa-let-7b	UBE4B
hsa-let-7b	UBR2
hsa-let-7b	USP24
hsa-let-7b	VEZF1
hsa-let-7b	WDR11
hsa-let-7b	ZBTB44
hsa-let-7b	ZBTB5
hsa-let-7b	ZCCHC3
hsa-let-7b	ZNF200
hsa-let-7b	ZRANB2
hsa-let-7c	ACTA2
hsa-let-7c	ADAMTS1
hsa-let-7c	ADAMTS12
hsa-let-7c	ADIPOR2
hsa-let-7c	ADRM1
hsa-let-7c	AFTPH
hsa-let-7c	ALDH1A1
hsa-let-7c	ANKRD17
hsa-let-7c	AP1M1
hsa-let-7c	ARCN1
hsa-let-7c	ARHGDIA
hsa-let-7c	ARID5B
hsa-let-7c	BIRC2
hsa-let-7c	BNIP3L
hsa-let-7c	BRD2
hsa-let-7c	BSDC1
hsa-let-7c	BTRC
hsa-let-7c	C19orf10
hsa-let-7c	C5orf24
hsa-let-7c	CCNB2
hsa-let-7c	CCND2
hsa-let-7c	CCNE2
hsa-let-7c	CCNG1
hsa-let-7c	CD164
hsa-let-7c	CD46
hsa-let-7c	CDKN2A
hsa-let-7c	CNN3
hsa-let-7c	CNNM4
hsa-let-7c	COL1A1
hsa-let-7c	COX14
hsa-let-7c	CREBZF
hsa-let-7c	CTDP1
hsa-let-7c	CTNNBIP1
hsa-let-7c	DDHD1
hsa-let-7c	DDX17
hsa-let-7c	DICER1
hsa-let-7c	DIDO1
hsa-let-7c	DLC1
hsa-let-7c	DONSON
hsa-let-7c	DUSP1
hsa-let-7c	DYRK2
hsa-let-7c	EDEM3
hsa-let-7c	EEA1
hsa-let-7c	EIF2S3
hsa-let-7c	ENC1
hsa-let-7c	EPC1
hsa-let-7c	ESR2
hsa-let-7c	FAM103A1
hsa-let-7c	FAM104A
hsa-let-7c	FAM69B
hsa-let-7c	FARP2
hsa-let-7c	FBXO3
hsa-let-7c	FLNB
hsa-let-7c	FMR1
hsa-let-7c	FZD2
hsa-let-7c	GATM
hsa-let-7c	GMFG
hsa-let-7c	GSPT1
hsa-let-7c	H2AFX
hsa-let-7c	HBP1
hsa-let-7c	HECTD1
hsa-let-7c	HIPK2
hsa-let-7c	HNRNPU
hsa-let-7c	HOXD11
hsa-let-7c	HSP90B1
hsa-let-7c	IGF1
hsa-let-7c	IGF1R
hsa-let-7c	INO80D
hsa-let-7c	ITSN2
hsa-let-7c	JARID1B
hsa-let-7c	KIF1B
hsa-let-7c	KIT
hsa-let-7c	LAMC1
hsa-let-7c	LAMTOR1
hsa-let-7c	LANCL1
hsa-let-7c	LBR
hsa-let-7c	LDB1
hsa-let-7c	LEPROT
hsa-let-7c	MACF1
hsa-let-7c	MAP1B
hsa-let-7c	MAP3K2
hsa-let-7c	MAPK6
hsa-let-7c	MATN2
hsa-let-7c	MCM6
hsa-let-7c	MECP2
hsa-let-7c	MLXIP
hsa-let-7c	MMP11
hsa-let-7c	MMP14
hsa-let-7c	MOB1A
hsa-let-7c	MYH9
hsa-let-7c	MYO9A
hsa-let-7c	NARS
hsa-let-7c	NCOA4
hsa-let-7c	NECAB3
hsa-let-7c	NEDD4L
hsa-let-7c	NFE2L1
hsa-let-7c	NOL3
hsa-let-7c	NOTCH2
hsa-let-7c	NSRP1
hsa-let-7c	NXF1
hsa-let-7c	OXA1L
hsa-let-7c	PAFAH1B1
hsa-let-7c	PAPD4
hsa-let-7c	PCF11
hsa-let-7c	PCYOX1
hsa-let-7c	PEX6
hsa-let-7c	PI3
hsa-let-7c	PLAGL1
hsa-let-7c	PLOD3
hsa-let-7c	POLR2D
hsa-let-7c	PPP1R12A
hsa-let-7c	PPP2CB
hsa-let-7c	PPP4C
hsa-let-7c	PRAF2
hsa-let-7c	PRKAR2A
hsa-let-7c	PSMB2
hsa-let-7c	PTPLB
hsa-let-7c	RAB10
hsa-let-7c	RAB11FIP2
hsa-let-7c	RABEP1
hsa-let-7c	RANBP2
hsa-let-7c	RDX
hsa-let-7c	RHOBTB3
hsa-let-7c	RNASEH2B
hsa-let-7c	ROGDI
hsa-let-7c	RORA
hsa-let-7c	RPL22L1
hsa-let-7c	RPS4Y1
hsa-let-7c	RPS6KA5
hsa-let-7c	RRAGA
hsa-let-7c	SCYL1
hsa-let-7c	SEL1L
hsa-let-7c	SERPINH1
hsa-let-7c	SH3D19
hsa-let-7c	SH3TC1
hsa-let-7c	SHKBP1
hsa-let-7c	SKI
hsa-let-7c	SKP1
hsa-let-7c	SLC10A3
hsa-let-7c	SLC27A4
hsa-let-7c	SLC2A1
hsa-let-7c	SLC38A2
hsa-let-7c	SMAD5
hsa-let-7c	SMOX
hsa-let-7c	SUV420H1
hsa-let-7c	SVIL
hsa-let-7c	TARBP2
hsa-let-7c	TBRG4
hsa-let-7c	TGFBR2
hsa-let-7c	TGFBR3
hsa-let-7c	TIMP3
hsa-let-7c	TNF
hsa-let-7c	TNFSF9
hsa-let-7c	TNPO3
hsa-let-7c	TRIM32
hsa-let-7c	TSC22D1
hsa-let-7c	TSC22D2
hsa-let-7c	TSPYL1
hsa-let-7c	TSR1
hsa-let-7c	TUSC2
hsa-let-7c	UBE4B
hsa-let-7c	UBR2
hsa-let-7c	UHRF2
hsa-let-7c	USP24
hsa-let-7c	UTRN
hsa-let-7c	WDR11
hsa-let-7c	ZBTB44
hsa-let-7c	ZBTB5
hsa-let-7c	ZCCHC3
hsa-let-7c	ZNF200
hsa-let-7c	ZNF622
hsa-let-7d	ACTA2
hsa-let-7d	ALDH1A1
hsa-let-7d	APP
hsa-let-7d	BCL2L11
hsa-let-7d	CALCOCO2
hsa-let-7d	CCND2
hsa-let-7d	CCNG1
hsa-let-7d	CD46
hsa-let-7d	CDKN2A
hsa-let-7d	CNN3
hsa-let-7d	COL1A1
hsa-let-7d	CTDP1
hsa-let-7d	CTNNBIP1
hsa-let-7d	DICER1
hsa-let-7d	DLC1
hsa-let-7d	DYRK2
hsa-let-7d	EIF4G2
hsa-let-7d	ESR2
hsa-let-7d	FAM104A
hsa-let-7d	FBXO3
hsa-let-7d	FMR1
hsa-let-7d	GOLT1B
hsa-let-7d	H2AFX
hsa-let-7d	IGF1
hsa-let-7d	IGF1R
hsa-let-7d	JARID1B
hsa-let-7d	KIT
hsa-let-7d	LARP4B
hsa-let-7d	LBR
hsa-let-7d	MMP14
hsa-let-7d	NCOA4
hsa-let-7d	NOL3
hsa-let-7d	PCNP
hsa-let-7d	PI3
hsa-let-7d	PLOD3
hsa-let-7d	POLR2D
hsa-let-7d	RDX
hsa-let-7d	RORA
hsa-let-7d	SKP1
hsa-let-7d	SLC11A2
hsa-let-7d	SLC27A4
hsa-let-7d	SMOX
hsa-let-7d	TARBP2
hsa-let-7d	TIMP3
hsa-let-7d	TNF
hsa-let-7d	TRIM32
hsa-let-7d	UHRF2
hsa-let-7d	USP24
hsa-let-7d	ZNF200
hsa-let-7d	ACADVL
hsa-let-7d	ACSS2
hsa-let-7d	ADAMTS12
hsa-let-7d	ADRM1
hsa-let-7d	AP1M1
hsa-let-7d	ARHGEF17
hsa-let-7d	ARHGEF2
hsa-let-7d	ARID1A
hsa-let-7d	ARID5B
hsa-let-7d	ARL2BP
hsa-let-7d	ARNT2
hsa-let-7d	BIRC2
hsa-let-7d	BRWD1
hsa-let-7d	BUD31
hsa-let-7d	C19orf10
hsa-let-7d	C2CD5
hsa-let-7d	C4orf32
hsa-let-7d	CBFA2T2
hsa-let-7d	CCNY
hsa-let-7d	CDC42SE1
hsa-let-7d	CLP1
hsa-let-7d	CNNM4
hsa-let-7d	COX14
hsa-let-7d	CPSF1
hsa-let-7d	CSK
hsa-let-7d	CSNK1G1
hsa-let-7d	DFFA
hsa-let-7d	EDEM3
hsa-let-7d	EEA1
hsa-let-7d	EGLN3
hsa-let-7d	EIF2S3
hsa-let-7d	EIF3B
hsa-let-7d	EMP2
hsa-let-7d	ENC1
hsa-let-7d	EP400
hsa-let-7d	EXTL3
hsa-let-7d	FAM69B
hsa-let-7d	FARP2
hsa-let-7d	FBN2
hsa-let-7d	FBXL14
hsa-let-7d	FBXO7
hsa-let-7d	FGFR1
hsa-let-7d	GATM
hsa-let-7d	GMFG
hsa-let-7d	GMPPA
hsa-let-7d	GSPT1
hsa-let-7d	GUCY1A3
hsa-let-7d	HECTD1
hsa-let-7d	HERC1
hsa-let-7d	HIP1
hsa-let-7d	HIPK2
hsa-let-7d	HN1
hsa-let-7d	INO80D
hsa-let-7d	INSR
hsa-let-7d	ITSN2
hsa-let-7d	KIAA1147
hsa-let-7d	LAMC1
hsa-let-7d	LAMP2
hsa-let-7d	LDB1
hsa-let-7d	LEPROT
hsa-let-7d	MACF1
hsa-let-7d	MAGI2
hsa-let-7d	MAN1A1
hsa-let-7d	MAP1B
hsa-let-7d	MAP3K2
hsa-let-7d	MAPK6
hsa-let-7d	MBNL1
hsa-let-7d	MGAT1
hsa-let-7d	MLXIP
hsa-let-7d	MOB1A
hsa-let-7d	MRPL43
hsa-let-7d	MYO9B
hsa-let-7d	NEDD4L
hsa-let-7d	NFIA
hsa-let-7d	NR2F2
hsa-let-7d	OTUD4
hsa-let-7d	OXA1L
hsa-let-7d	PAFAH1B1
hsa-let-7d	PAPD4
hsa-let-7d	PCBP1
hsa-let-7d	PDIK1L
hsa-let-7d	PELO
hsa-let-7d	PLAGL1
hsa-let-7d	PPARD
hsa-let-7d	PPP1R12A
hsa-let-7d	PPP2CB
hsa-let-7d	PPP4C
hsa-let-7d	PRDX6
hsa-let-7d	PREPL
hsa-let-7d	PRKAR2A
hsa-let-7d	PSMC3
hsa-let-7d	PTAR1
hsa-let-7d	RAB10
hsa-let-7d	RAB14
hsa-let-7d	RANBP2
hsa-let-7d	RGS16
hsa-let-7d	RHOBTB3
hsa-let-7d	RNASEH2B
hsa-let-7d	RPL22L1
hsa-let-7d	RRAGA
hsa-let-7d	SCML1
hsa-let-7d	SCYL1
hsa-let-7d	SEC22C
hsa-let-7d	SERPINH1
hsa-let-7d	SH3TC1
hsa-let-7d	SLC44A2
hsa-let-7d	SLMAP
hsa-let-7d	STARD7
hsa-let-7d	SUV420H1
hsa-let-7d	TANK
hsa-let-7d	TAOK2
hsa-let-7d	TCERG1
hsa-let-7d	TGFBR2
hsa-let-7d	TGFBR3
hsa-let-7d	TJP1
hsa-let-7d	TK1
hsa-let-7d	TNC
hsa-let-7d	TNFSF9
hsa-let-7d	TOB2
hsa-let-7d	TSPYL1
hsa-let-7d	TSR1
hsa-let-7d	TUSC2
hsa-let-7d	UBA6
hsa-let-7d	UBE4B
hsa-let-7d	UFL1
hsa-let-7d	UNC13B
hsa-let-7d	UTRN
hsa-let-7d	VEZF1
hsa-let-7d	WDR6
hsa-let-7d	WNK2
hsa-let-7d	YWHAE
hsa-let-7d	ZBTB5
hsa-let-7d	ZCCHC3
hsa-let-7d	ZEB2
hsa-let-7e	2015-03-05
hsa-let-7e	ALDH1A1
hsa-let-7e	AMPD2
hsa-let-7e	ANKRD40
hsa-let-7e	ARCN1
hsa-let-7e	ARID1A
hsa-let-7e	ARNT2
hsa-let-7e	BAHCC1
hsa-let-7e	BMP2K
hsa-let-7e	BSDC1
hsa-let-7e	BTRC
hsa-let-7e	CCND2
hsa-let-7e	CCNG1
hsa-let-7e	CD46
hsa-let-7e	CDCA3
hsa-let-7e	CDKN2A
hsa-let-7e	CELF2
hsa-let-7e	CNN3
hsa-let-7e	COL1A1
hsa-let-7e	COX14
hsa-let-7e	CTNNBIP1
hsa-let-7e	DICER1
hsa-let-7e	DMTF1
hsa-let-7e	DYRK2
hsa-let-7e	EDG2
hsa-let-7e	ENSA
hsa-let-7e	ESR2
hsa-let-7e	FAM219B
hsa-let-7e	FBXW11
hsa-let-7e	FMR1
hsa-let-7e	GPD1
hsa-let-7e	GPM6B
hsa-let-7e	HNRNPC
hsa-let-7e	IGF1
hsa-let-7e	IGF1R
hsa-let-7e	JARID1B
hsa-let-7e	KIT
hsa-let-7e	MACF1
hsa-let-7e	MMP14
hsa-let-7e	MYO9B
hsa-let-7e	NCLN
hsa-let-7e	NCOA4
hsa-let-7e	NDST1
hsa-let-7e	NOL3
hsa-let-7e	OTUB1
hsa-let-7e	PAPD4
hsa-let-7e	PET112
hsa-let-7e	PI3
hsa-let-7e	PIGS
hsa-let-7e	PLOD3
hsa-let-7e	POLD1
hsa-let-7e	PSMD2
hsa-let-7e	PYCR1
hsa-let-7e	RACGAP1
hsa-let-7e	RANBP2
hsa-let-7e	RAP1A
hsa-let-7e	RDX
hsa-let-7e	RHBDD2
hsa-let-7e	RORA
hsa-let-7e	SCYL1
hsa-let-7e	SKIV2L
hsa-let-7e	SKP1
hsa-let-7e	SLC27A4
hsa-let-7e	SLC38A2
hsa-let-7e	SMOX
hsa-let-7e	SPN
hsa-let-7e	STARD7
hsa-let-7e	SVIL
hsa-let-7e	TARBP2
hsa-let-7e	TIMP3
hsa-let-7e	TNF
hsa-let-7e	TRIM32
hsa-let-7e	TRPV1
hsa-let-7e	UBE2H
hsa-let-7e	UHRF2
hsa-let-7e	YWHAE
hsa-let-7e	YWHAQ
hsa-let-7e	ACTA2
hsa-let-7e	ADAMTS1
hsa-let-7e	ADAMTS12
hsa-let-7e	ADIPOR2
hsa-let-7e	ADRM1
hsa-let-7e	ARHGDIA
hsa-let-7e	BCL7B
hsa-let-7e	C19orf10
hsa-let-7e	CAD
hsa-let-7e	CALCOCO2
hsa-let-7e	CCNE2
hsa-let-7e	CD164
hsa-let-7e	CDCA2
hsa-let-7e	CDCA5
hsa-let-7e	CTDP1
hsa-let-7e	DDHD1
hsa-let-7e	DDX17
hsa-let-7e	DIDO1
hsa-let-7e	DLC1
hsa-let-7e	DONSON
hsa-let-7e	DUSP1
hsa-let-7e	EDEM3
hsa-let-7e	EFHD1
hsa-let-7e	EIF2S3
hsa-let-7e	EIF4G2
hsa-let-7e	ENC1
hsa-let-7e	EPC1
hsa-let-7e	ETNK1
hsa-let-7e	FAM69B
hsa-let-7e	FBXL14
hsa-let-7e	FBXO3
hsa-let-7e	FBXW5
hsa-let-7e	FNBP4
hsa-let-7e	FOXM1
hsa-let-7e	FZD2
hsa-let-7e	GATM
hsa-let-7e	GOLT1B
hsa-let-7e	H2AFX
hsa-let-7e	HBP1
hsa-let-7e	HERC1
hsa-let-7e	HIPK2
hsa-let-7e	HNRNPU
hsa-let-7e	HOXD11
hsa-let-7e	HSP90B1
hsa-let-7e	IMPDH1
hsa-let-7e	INO80D
hsa-let-7e	INPPL1
hsa-let-7e	INSR
hsa-let-7e	ITSN2
hsa-let-7e	KIF1B
hsa-let-7e	LAMC1
hsa-let-7e	LBR
hsa-let-7e	LUC7L2
hsa-let-7e	MAP1B
hsa-let-7e	MAP3K2
hsa-let-7e	MAPK6
hsa-let-7e	MATN2
hsa-let-7e	MCM6
hsa-let-7e	MLXIP
hsa-let-7e	MOB1A
hsa-let-7e	MRPS9
hsa-let-7e	MTMR10
hsa-let-7e	MYH9
hsa-let-7e	MYO9A
hsa-let-7e	NAA50
hsa-let-7e	NARS
hsa-let-7e	NECAB3
hsa-let-7e	NFE2L1
hsa-let-7e	NFIA
hsa-let-7e	NR2F2
hsa-let-7e	NXF1
hsa-let-7e	OXA1L
hsa-let-7e	PAFAH1B1
hsa-let-7e	PAFAH2
hsa-let-7e	PAN3
hsa-let-7e	PDHB
hsa-let-7e	PHACTR4
hsa-let-7e	PLAGL1
hsa-let-7e	POLR2D
hsa-let-7e	PPP1R12A
hsa-let-7e	PPP4C
hsa-let-7e	PRDX6
hsa-let-7e	PRKAR2A
hsa-let-7e	PRKD2
hsa-let-7e	PSMB2
hsa-let-7e	PTPLB
hsa-let-7e	RAB11FIP2
hsa-let-7e	RAB11FIP4
hsa-let-7e	RHOBTB3
hsa-let-7e	RNASEH2B
hsa-let-7e	ROGDI
hsa-let-7e	RPL22L1
hsa-let-7e	RPS6KA5
hsa-let-7e	RRAGA
hsa-let-7e	SEL1L
hsa-let-7e	SERPINH1
hsa-let-7e	SH3TC1
hsa-let-7e	SHKBP1
hsa-let-7e	SKI
hsa-let-7e	SLC11A2
hsa-let-7e	SMAD5
hsa-let-7e	STK38L
hsa-let-7e	SUV420H1
hsa-let-7e	TGFBR2
hsa-let-7e	TGFBR3
hsa-let-7e	TIA1
hsa-let-7e	TK1
hsa-let-7e	TNFSF9
hsa-let-7e	TNPO3
hsa-let-7e	TRIM44
hsa-let-7e	TSC22D1
hsa-let-7e	TSC22D2
hsa-let-7e	TSPYL1
hsa-let-7e	TSR1
hsa-let-7e	TUSC2
hsa-let-7e	UBE4B
hsa-let-7e	UBR2
hsa-let-7e	USP24
hsa-let-7e	UTRN
hsa-let-7e	WDR11
hsa-let-7e	WDR6
hsa-let-7e	WNK2
hsa-let-7e	WWC3
hsa-let-7e	ZBTB44
hsa-let-7e	ZBTB5
hsa-let-7e	ZNF200
hsa-let-7e	ZNF621
hsa-let-7e	ZNF622
hsa-let-7e	ZRANB2
hsa-let-7f	ALDH1A1
hsa-let-7f	CCNB2
hsa-let-7f	CCND2
hsa-let-7f	CCNG1
hsa-let-7f	CD46
hsa-let-7f	CDKN2A
hsa-let-7f	CNN3
hsa-let-7f	COL1A1
hsa-let-7f	CTNNBIP1
hsa-let-7f	DICER1
hsa-let-7f	DYRK2
hsa-let-7f	EEF1A2
hsa-let-7f	ESR2
hsa-let-7f	FABP4
hsa-let-7f	FMR1
hsa-let-7f	IGF1
hsa-let-7f	IGF1R
hsa-let-7f	JARID1B
hsa-let-7f	KIT
hsa-let-7f	KLK10
hsa-let-7f	LARP6
hsa-let-7f	MMP14
hsa-let-7f	NARS
hsa-let-7f	NCOA4
hsa-let-7f	NOL3
hsa-let-7f	PI3
hsa-let-7f	PLOD3
hsa-let-7f	RABEP1
hsa-let-7f	RDX
hsa-let-7f	RORA
hsa-let-7f	SKP1
hsa-let-7f	SLC27A4
hsa-let-7f	SMOX
hsa-let-7f	TARBP2
hsa-let-7f	TIMP3
hsa-let-7f	TNF
hsa-let-7f	TRIM32
hsa-let-7f	UHRF2
hsa-let-7f	YWHAQ
hsa-let-7f	ACTA2
hsa-let-7f	ADAMTS1
hsa-let-7f	ADAMTS12
hsa-let-7f	ADIPOR2
hsa-let-7f	AP1M1
hsa-let-7f	ARHGDIA
hsa-let-7f	ARHGEF2
hsa-let-7f	ARID1A
hsa-let-7f	ARID5B
hsa-let-7f	ARL2BP
hsa-let-7f	ARNT2
hsa-let-7f	ATP5O
hsa-let-7f	BIRC2
hsa-let-7f	BRWD1
hsa-let-7f	BTRC
hsa-let-7f	C19orf10
hsa-let-7f	CCNE2
hsa-let-7f	CD164
hsa-let-7f	CNNM4
hsa-let-7f	CNOT7
hsa-let-7f	COX14
hsa-let-7f	CTDP1
hsa-let-7f	DDHD1
hsa-let-7f	DDX17
hsa-let-7f	DIDO1
hsa-let-7f	DLC1
hsa-let-7f	DONSON
hsa-let-7f	DUSP1
hsa-let-7f	EDEM3
hsa-let-7f	EEA1
hsa-let-7f	EIF2S3
hsa-let-7f	ENC1
hsa-let-7f	EP400
hsa-let-7f	EPC1
hsa-let-7f	FAM104A
hsa-let-7f	FAM69B
hsa-let-7f	FARP2
hsa-let-7f	FBXL14
hsa-let-7f	FBXO3
hsa-let-7f	FBXW5
hsa-let-7f	FNBP4
hsa-let-7f	FOXM1
hsa-let-7f	FZD2
hsa-let-7f	GATM
hsa-let-7f	GNA13
hsa-let-7f	GOLT1B
hsa-let-7f	GSPT1
hsa-let-7f	H2AFX
hsa-let-7f	HBP1
hsa-let-7f	HECTD1
hsa-let-7f	HERC1
hsa-let-7f	HIPK2
hsa-let-7f	HLA-DPA1
hsa-let-7f	HNRNPU
hsa-let-7f	HOXD11
hsa-let-7f	HSP90B1
hsa-let-7f	INO80D
hsa-let-7f	INPPL1
hsa-let-7f	INSR
hsa-let-7f	IRF3
hsa-let-7f	ITSN2
hsa-let-7f	LAMC1
hsa-let-7f	LANCL1
hsa-let-7f	LBR
hsa-let-7f	LDB1
hsa-let-7f	LEPROT
hsa-let-7f	LYPLA2
hsa-let-7f	MACF1
hsa-let-7f	MAGI2
hsa-let-7f	MAP1B
hsa-let-7f	MAP3K2
hsa-let-7f	MAPK6
hsa-let-7f	MATN2
hsa-let-7f	MCM6
hsa-let-7f	MLXIP
hsa-let-7f	MOAP1
hsa-let-7f	MOB1A
hsa-let-7f	MYH9
hsa-let-7f	MYO9A
hsa-let-7f	MYO9B
hsa-let-7f	NECAB3
hsa-let-7f	NEDD4L
hsa-let-7f	NFE2L1
hsa-let-7f	NR2F2
hsa-let-7f	NSRP1
hsa-let-7f	NXF1
hsa-let-7f	OXA1L
hsa-let-7f	PAFAH1B1
hsa-let-7f	PAN3
hsa-let-7f	PAPD4
hsa-let-7f	PHACTR4
hsa-let-7f	PLAGL1
hsa-let-7f	PLXNC1
hsa-let-7f	POLR2D
hsa-let-7f	PPP1R12A
hsa-let-7f	PPP4C
hsa-let-7f	PRDX6
hsa-let-7f	PRKAR2A
hsa-let-7f	PRKD2
hsa-let-7f	PSMB2
hsa-let-7f	PTPLB
hsa-let-7f	RAB11FIP2
hsa-let-7f	RANBP2
hsa-let-7f	RHOBTB3
hsa-let-7f	RNASEH2B
hsa-let-7f	ROGDI
hsa-let-7f	RPL22L1
hsa-let-7f	RPS6KA5
hsa-let-7f	RRAGA
hsa-let-7f	SCYL1
hsa-let-7f	SEL1L
hsa-let-7f	SERPINH1
hsa-let-7f	SH3TC1
hsa-let-7f	SHKBP1
hsa-let-7f	SKI
hsa-let-7f	SLC11A2
hsa-let-7f	SLC2A1
hsa-let-7f	SLC31A1
hsa-let-7f	SLC38A2
hsa-let-7f	SMAD5
hsa-let-7f	SUV420H1
hsa-let-7f	TBRG4
hsa-let-7f	TGFBR2
hsa-let-7f	TGFBR3
hsa-let-7f	TIA1
hsa-let-7f	TK1
hsa-let-7f	TNFSF9
hsa-let-7f	TNPO3
hsa-let-7f	TSC22D1
hsa-let-7f	TSC22D2
hsa-let-7f	TSPYL1
hsa-let-7f	TSPYL4
hsa-let-7f	TSR1
hsa-let-7f	TUSC2
hsa-let-7f	UBA6
hsa-let-7f	UBE4B
hsa-let-7f	UBR2
hsa-let-7f	UQCRC2
hsa-let-7f	USP24
hsa-let-7f	UTRN
hsa-let-7f	VEZF1
hsa-let-7f	WDR11
hsa-let-7f	WDR6
hsa-let-7f	ZBTB44
hsa-let-7f	ZBTB5
hsa-let-7f	ZCCHC3
hsa-let-7f	ZNF200
hsa-let-7f	ZNF622
hsa-let-7g	ALDH1A1
hsa-let-7g	CCND2
hsa-let-7g	CCNG1
hsa-let-7g	CD46
hsa-let-7g	CDKN2A
hsa-let-7g	CNN3
hsa-let-7g	COL1A1
hsa-let-7g	CTNNBIP1
hsa-let-7g	DICER1
hsa-let-7g	DYRK2
hsa-let-7g	EIF4G2
hsa-let-7g	ESR2
hsa-let-7g	FMR1
hsa-let-7g	IGF1
hsa-let-7g	IGF1R
hsa-let-7g	JARID1B
hsa-let-7g	KIT
hsa-let-7g	MCM2
hsa-let-7g	MMP14
hsa-let-7g	NCOA4
hsa-let-7g	NOL3
hsa-let-7g	PI3
hsa-let-7g	PLOD3
hsa-let-7g	RANBP2
hsa-let-7g	RDX
hsa-let-7g	RORA
hsa-let-7g	SKP1
hsa-let-7g	SLC27A4
hsa-let-7g	SMOX
hsa-let-7g	TARBP2
hsa-let-7g	TIMP3
hsa-let-7g	TNF
hsa-let-7g	TRIM32
hsa-let-7g	UHRF2
hsa-let-7g	ACTA2
hsa-let-7g	ADAMTS1
hsa-let-7g	ADAMTS12
hsa-let-7g	ADIPOR2
hsa-let-7g	ADRM1
hsa-let-7g	AFTPH
hsa-let-7g	AP1M1
hsa-let-7g	ARHGDIA
hsa-let-7g	ARHGEF2
hsa-let-7g	ARID1A
hsa-let-7g	ARID5B
hsa-let-7g	ARL2BP
hsa-let-7g	ARNT2
hsa-let-7g	ATP5O
hsa-let-7g	BIRC2
hsa-let-7g	BRWD1
hsa-let-7g	BTRC
hsa-let-7g	CCNE2
hsa-let-7g	CD164
hsa-let-7g	CNNM4
hsa-let-7g	CNOT7
hsa-let-7g	COX14
hsa-let-7g	CTDP1
hsa-let-7g	DDHD1
hsa-let-7g	DDX17
hsa-let-7g	DIDO1
hsa-let-7g	DLC1
hsa-let-7g	DONSON
hsa-let-7g	DUSP1
hsa-let-7g	EDEM3
hsa-let-7g	EEA1
hsa-let-7g	EIF2S3
hsa-let-7g	ENC1
hsa-let-7g	EP400
hsa-let-7g	EPC1
hsa-let-7g	FAM104A
hsa-let-7g	FAM69B
hsa-let-7g	FARP2
hsa-let-7g	FBXL14
hsa-let-7g	FBXO3
hsa-let-7g	FBXW5
hsa-let-7g	FNBP4
hsa-let-7g	FOXM1
hsa-let-7g	FZD2
hsa-let-7g	GATM
hsa-let-7g	GOLT1B
hsa-let-7g	GSPT1
hsa-let-7g	H2AFX
hsa-let-7g	HBP1
hsa-let-7g	HECTD1
hsa-let-7g	HERC1
hsa-let-7g	HIPK2
hsa-let-7g	HLA-DPA1
hsa-let-7g	HNRNPU
hsa-let-7g	HOXD11
hsa-let-7g	HSP90B1
hsa-let-7g	INPPL1
hsa-let-7g	INSR
hsa-let-7g	IRF3
hsa-let-7g	ITSN2
hsa-let-7g	LAMC1
hsa-let-7g	LANCL1
hsa-let-7g	LBR
hsa-let-7g	LDB1
hsa-let-7g	LEPROT
hsa-let-7g	LUC7L2
hsa-let-7g	LYPLA2
hsa-let-7g	MACF1
hsa-let-7g	MAGI2
hsa-let-7g	MAP3K2
hsa-let-7g	MAPK6
hsa-let-7g	MATN2
hsa-let-7g	MCM6
hsa-let-7g	MLXIP
hsa-let-7g	MOB1A
hsa-let-7g	MYH9
hsa-let-7g	MYO9A
hsa-let-7g	MYO9B
hsa-let-7g	NECAB3
hsa-let-7g	NEDD4L
hsa-let-7g	NFE2L1
hsa-let-7g	NR2F2
hsa-let-7g	NSRP1
hsa-let-7g	NXF1
hsa-let-7g	OXA1L
hsa-let-7g	PAFAH1B1
hsa-let-7g	PAN3
hsa-let-7g	PAPD4
hsa-let-7g	PHACTR4
hsa-let-7g	PLAGL1
hsa-let-7g	PLXNC1
hsa-let-7g	POLR2D
hsa-let-7g	PPP1R12A
hsa-let-7g	PPP4C
hsa-let-7g	PRKAR2A
hsa-let-7g	PRKD2
hsa-let-7g	PTPLB
hsa-let-7g	RAB11FIP2
hsa-let-7g	RABEP1
hsa-let-7g	RHOBTB3
hsa-let-7g	RNASEH2B
hsa-let-7g	ROGDI
hsa-let-7g	RPL22L1
hsa-let-7g	RPS6KA5
hsa-let-7g	RRAGA
hsa-let-7g	SCYL1
hsa-let-7g	SEL1L
hsa-let-7g	SERPINH1
hsa-let-7g	SH3TC1
hsa-let-7g	SHKBP1
hsa-let-7g	SKI
hsa-let-7g	SLC11A2
hsa-let-7g	SLC2A1
hsa-let-7g	SLC31A1
hsa-let-7g	SLC38A2
hsa-let-7g	SMAD5
hsa-let-7g	SUV420H1
hsa-let-7g	TBRG4
hsa-let-7g	TGFBR2
hsa-let-7g	TGFBR3
hsa-let-7g	TIA1
hsa-let-7g	TK1
hsa-let-7g	TNFSF9
hsa-let-7g	TNPO3
hsa-let-7g	TSC22D1
hsa-let-7g	TSC22D2
hsa-let-7g	TSPYL1
hsa-let-7g	TSPYL4
hsa-let-7g	TSR1
hsa-let-7g	TUSC2
hsa-let-7g	UBE4B
hsa-let-7g	UBR2
hsa-let-7g	USP24
hsa-let-7g	UTRN
hsa-let-7g	VEZF1
hsa-let-7g	WDR11
hsa-let-7g	WDR6
hsa-let-7g	ZBTB44
hsa-let-7g	ZBTB5
hsa-let-7g	ZCCHC3
hsa-let-7g	ZNF200
hsa-let-7g	ZNF622
hsa-let-7i	ALDH1A1
hsa-let-7i	BMP2K
hsa-let-7i	CA9
hsa-let-7i	CCND2
hsa-let-7i	CCNG1
hsa-let-7i	CD46
hsa-let-7i	CDKN2A
hsa-let-7i	CNN3
hsa-let-7i	COL1A1
hsa-let-7i	CTNNBIP1
hsa-let-7i	DICER1
hsa-let-7i	DYRK2
hsa-let-7i	EGLN3
hsa-let-7i	EIF4G2
hsa-let-7i	EP400
hsa-let-7i	ESR2
hsa-let-7i	FMR1
hsa-let-7i	IGF1
hsa-let-7i	IGF1R
hsa-let-7i	JARID1B
hsa-let-7i	KIT
hsa-let-7i	MMP14
hsa-let-7i	NCOA4
hsa-let-7i	NOL3
hsa-let-7i	PI3
hsa-let-7i	PLOD3
hsa-let-7i	RDX
hsa-let-7i	RORA
hsa-let-7i	SKP1
hsa-let-7i	SLC25A4
hsa-let-7i	SLC27A4
hsa-let-7i	SMOX
hsa-let-7i	TARBP2
hsa-let-7i	TIMP3
hsa-let-7i	TNF
hsa-let-7i	TRIM32
hsa-let-7i	UHRF2
hsa-let-7i	ACTA2
hsa-let-7i	ADAMTS12
hsa-let-7i	ADIPOR2
hsa-let-7i	ADRM1
hsa-let-7i	AP1M1
hsa-let-7i	ARHGDIA
hsa-let-7i	ARHGEF12
hsa-let-7i	ARHGEF2
hsa-let-7i	ARID1A
hsa-let-7i	ARID5B
hsa-let-7i	ARL2BP
hsa-let-7i	ARNT2
hsa-let-7i	BIRC2
hsa-let-7i	BRWD1
hsa-let-7i	BTRC
hsa-let-7i	CCNE2
hsa-let-7i	CD164
hsa-let-7i	CNNM4
hsa-let-7i	CNOT7
hsa-let-7i	COX14
hsa-let-7i	CREB3L1
hsa-let-7i	CTDP1
hsa-let-7i	DDHD1
hsa-let-7i	DDX17
hsa-let-7i	DIDO1
hsa-let-7i	DLC1
hsa-let-7i	DONSON
hsa-let-7i	DUSP1
hsa-let-7i	EDEM3
hsa-let-7i	EEA1
hsa-let-7i	EIF2S3
hsa-let-7i	ENC1
hsa-let-7i	EPC1
hsa-let-7i	FAM104A
hsa-let-7i	FAM69B
hsa-let-7i	FARP2
hsa-let-7i	FBXL14
hsa-let-7i	FBXO3
hsa-let-7i	FBXW5
hsa-let-7i	FNBP4
hsa-let-7i	FOXM1
hsa-let-7i	FZD2
hsa-let-7i	GATM
hsa-let-7i	GNA13
hsa-let-7i	GOLT1B
hsa-let-7i	GSPT1
hsa-let-7i	H2AFX
hsa-let-7i	HBP1
hsa-let-7i	HECTD1
hsa-let-7i	HERC1
hsa-let-7i	HIPK2
hsa-let-7i	HLA-DPA1
hsa-let-7i	HNRNPU
hsa-let-7i	HOXD11
hsa-let-7i	HSP90B1
hsa-let-7i	INO80D
hsa-let-7i	INPPL1
hsa-let-7i	INSR
hsa-let-7i	IRF3
hsa-let-7i	ITSN2
hsa-let-7i	LAMC1
hsa-let-7i	LANCL1
hsa-let-7i	LBR
hsa-let-7i	LDB1
hsa-let-7i	LEPROT
hsa-let-7i	LYPLA2
hsa-let-7i	MACF1
hsa-let-7i	MAGI2
hsa-let-7i	MAP1B
hsa-let-7i	MAP3K2
hsa-let-7i	MAPK6
hsa-let-7i	MATN2
hsa-let-7i	MCM6
hsa-let-7i	MLXIP
hsa-let-7i	MOB1A
hsa-let-7i	MYH9
hsa-let-7i	MYO9A
hsa-let-7i	MYO9B
hsa-let-7i	NECAB3
hsa-let-7i	NEDD4L
hsa-let-7i	NFE2L1
hsa-let-7i	NR2F2
hsa-let-7i	NSRP1
hsa-let-7i	NXF1
hsa-let-7i	OXA1L
hsa-let-7i	PAFAH1B1
hsa-let-7i	PAN3
hsa-let-7i	PAPD4
hsa-let-7i	PHACTR4
hsa-let-7i	PLAGL1
hsa-let-7i	PLXNC1
hsa-let-7i	POLR2D
hsa-let-7i	PPP2CB
hsa-let-7i	PPP4C
hsa-let-7i	PRDX6
hsa-let-7i	PRKAR2A
hsa-let-7i	PRKD2
hsa-let-7i	PSMB2
hsa-let-7i	PTPLB
hsa-let-7i	RAB11FIP2
hsa-let-7i	RABEP1
hsa-let-7i	RANBP2
hsa-let-7i	RHOBTB3
hsa-let-7i	RNASEH2B
hsa-let-7i	ROGDI
hsa-let-7i	RPL22L1
hsa-let-7i	RPS6KA5
hsa-let-7i	RRAGA
hsa-let-7i	SCYL1
hsa-let-7i	SEL1L
hsa-let-7i	SERPINH1
hsa-let-7i	SH3TC1
hsa-let-7i	SHKBP1
hsa-let-7i	SKI
hsa-let-7i	SLC11A2
hsa-let-7i	SLC2A1
hsa-let-7i	SLC31A1
hsa-let-7i	SLC38A2
hsa-let-7i	SMAD5
hsa-let-7i	SUV420H1
hsa-let-7i	TGFBR2
hsa-let-7i	TGFBR3
hsa-let-7i	TIA1
hsa-let-7i	TK1
hsa-let-7i	TNFSF9
hsa-let-7i	TNPO3
hsa-let-7i	TSC22D1
hsa-let-7i	TSC22D2
hsa-let-7i	TSPYL1
hsa-let-7i	TSPYL4
hsa-let-7i	TSR1
hsa-let-7i	TUSC2
hsa-let-7i	UBE4B
hsa-let-7i	UBR2
hsa-let-7i	USP24
hsa-let-7i	UTRN
hsa-let-7i	VEZF1
hsa-let-7i	WDR11
hsa-let-7i	WDR6
hsa-let-7i	ZBTB44
hsa-let-7i	ZBTB5
hsa-let-7i	ZCCHC3
hsa-let-7i	ZNF200
hsa-let-7i	ZNF622
hsa-miR-100	2015-09-10
hsa-miR-100	ACSL3
hsa-miR-100	ALDH9A1
hsa-miR-100	ARCN1
hsa-miR-100	ATP5A1
hsa-miR-100	CBX3
hsa-miR-100	CCNG1
hsa-miR-100	DICER1
hsa-miR-100	EIF5A
hsa-miR-100	GNA13
hsa-miR-100	IGF1R
hsa-miR-100	JARID1B
hsa-miR-100	KANK1
hsa-miR-100	KLF13
hsa-miR-100	MAPK6
hsa-miR-100	MORF4L2
hsa-miR-100	NFIA
hsa-miR-100	OXA1L
hsa-miR-100	OXCT1
hsa-miR-100	PAFAH1B1
hsa-miR-100	PCBP1
hsa-miR-100	SRD5A3
hsa-miR-100	TARBP2
hsa-miR-100	TNF
hsa-miR-100	TSC22D1
hsa-miR-100	WTIP
hsa-miR-100	YTHDC1
hsa-miR-100	YWHAE
hsa-miR-100	CAMTA1
hsa-miR-100	CBFA2T2
hsa-miR-100	CIRBP
hsa-miR-100	EEA1
hsa-miR-100	GATM
hsa-miR-100	GNA11
hsa-miR-100	HMGB3
hsa-miR-100	IMPDH1
hsa-miR-100	ISG20
hsa-miR-100	MAGI2
hsa-miR-100	MKL2
hsa-miR-100	NUDT1
hsa-miR-100	PCDHB16
hsa-miR-100	PHF10
hsa-miR-100	SIAE
hsa-miR-100	SLC7A11
hsa-miR-100	STOM
hsa-miR-100	SUDS3
hsa-miR-100	TMEM30A
hsa-miR-100	WDR6
hsa-miR-101	APP
hsa-miR-101	ARCN1
hsa-miR-101	ARID1A
hsa-miR-101	ARID5B
hsa-miR-101	BCL2L11
hsa-miR-101	BIRC5
hsa-miR-101	CBFA2T2
hsa-miR-101	CD46
hsa-miR-101	CDKN2A
hsa-miR-101	CERK
hsa-miR-101	CXCL12
hsa-miR-101	DUSP1
hsa-miR-101	FBN2
hsa-miR-101	FMR1
hsa-miR-101	IL17D
hsa-miR-101	INO80D
hsa-miR-101	KIT
hsa-miR-101	LBR
hsa-miR-101	MAGI2
hsa-miR-101	MECP2
hsa-miR-101	MKNK2
hsa-miR-101	MYO9A
hsa-miR-101	NR2F2
hsa-miR-101	OTUD4
hsa-miR-101	PAFAH1B1
hsa-miR-101	PIP4K2A
hsa-miR-101	REEP5
hsa-miR-101	RPS6KA5
hsa-miR-101	SACM1L
hsa-miR-101	SLC38A2
hsa-miR-101	STMN1
hsa-miR-101	TGFBR3
hsa-miR-101	TIA1
hsa-miR-101	TMEM168
hsa-miR-101	ZNF800
hsa-miR-101	ABHD10
hsa-miR-101	ACYP1
hsa-miR-101	ADIPOR2
hsa-miR-101	AKT3
hsa-miR-101	ANKRD17
hsa-miR-101	APLP2
hsa-miR-101	ARNTL2
hsa-miR-101	ATP1B1
hsa-miR-101	ATP5A1
hsa-miR-101	BMP2K
hsa-miR-101	C10orf12
hsa-miR-101	C7orf49
hsa-miR-101	CA12
hsa-miR-101	CCNG1
hsa-miR-101	CCNY
hsa-miR-101	CGGBP1
hsa-miR-101	CKS2
hsa-miR-101	CLASP2
hsa-miR-101	COL5A2
hsa-miR-101	CREBZF
hsa-miR-101	CYP51A1
hsa-miR-101	DCUN1D3
hsa-miR-101	DICER1
hsa-miR-101	DIDO1
hsa-miR-101	DYNLL2
hsa-miR-101	DYRK2
hsa-miR-101	EDEM3
hsa-miR-101	EFHD1
hsa-miR-101	EIF2S3
hsa-miR-101	EIF4G2
hsa-miR-101	EMP2
hsa-miR-101	EPB41L4B
hsa-miR-101	ERLIN2
hsa-miR-101	ETNK1
hsa-miR-101	EVI5
hsa-miR-101	EXOC5
hsa-miR-101	FAM8A1
hsa-miR-101	FBXL3
hsa-miR-101	FBXW11
hsa-miR-101	FHL1
hsa-miR-101	G3BP2
hsa-miR-101	GNA13
hsa-miR-101	GSK3B
hsa-miR-101	GULP1
hsa-miR-101	HECTD1
hsa-miR-101	HIAT1
hsa-miR-101	HN1
hsa-miR-101	HNRNPU
hsa-miR-101	IGF1R
hsa-miR-101	IGIP
hsa-miR-101	KCTD2
hsa-miR-101	KIF1B
hsa-miR-101	LARP4B
hsa-miR-101	MAP1B
hsa-miR-101	MAP3K2
hsa-miR-101	MAPK6
hsa-miR-101	MBD1
hsa-miR-101	MBNL1
hsa-miR-101	MEGF9
hsa-miR-101	MKL2
hsa-miR-101	MPHOSPH9
hsa-miR-101	MYO1B
hsa-miR-101	NETO2
hsa-miR-101	NFIB
hsa-miR-101	NPTN
hsa-miR-101	PCDHB16
hsa-miR-101	PJA2
hsa-miR-101	PPAP2B
hsa-miR-101	PPP1CB
hsa-miR-101	PPP1CC
hsa-miR-101	PURA
hsa-miR-101	PVRL1
hsa-miR-101	RAB14
hsa-miR-101	RANBP2
hsa-miR-101	RANBP6
hsa-miR-101	RAP2B
hsa-miR-101	RBBP7
hsa-miR-101	RBL2
hsa-miR-101	RNF11
hsa-miR-101	RORA
hsa-miR-101	SEL1L
hsa-miR-101	SLC25A3
hsa-miR-101	STRN3
hsa-miR-101	TANK
hsa-miR-101	TGFBR2
hsa-miR-101	TIMP3
hsa-miR-101	TJP1
hsa-miR-101	TMEM30A
hsa-miR-101	TSPYL1
hsa-miR-101	TSPYL4
hsa-miR-101	TXNDC16
hsa-miR-101	TXNIP
hsa-miR-101	USP34
hsa-miR-101	USP7
hsa-miR-101	VAPB
hsa-miR-101	WTAP
hsa-miR-101	YTHDC1
hsa-miR-101	ZBTB38
hsa-miR-101	ZBTB5
hsa-miR-101	ZBTB7A
hsa-miR-101	ZFYVE21
hsa-miR-103	ARL2BP
hsa-miR-103	BFAR
hsa-miR-103	CA12
hsa-miR-103	CAV1
hsa-miR-103	CCNE1
hsa-miR-103	DICER1
hsa-miR-103	DMPK
hsa-miR-103	DMTF1
hsa-miR-103	DYRK2
hsa-miR-103	EPC1
hsa-miR-103	EXOC5
hsa-miR-103	FABP4
hsa-miR-103	FBXW11
hsa-miR-103	G3BP2
hsa-miR-103	GABARAPL3
hsa-miR-103	GLRX
hsa-miR-103	GOLT1B
hsa-miR-103	GPR172A
hsa-miR-103	H2AFX
hsa-miR-103	IFT74
hsa-miR-103	KIT
hsa-miR-103	KLF4
hsa-miR-103	LAMP2
hsa-miR-103	LARP4B
hsa-miR-103	PDK4
hsa-miR-103	PI3
hsa-miR-103	PRKAR2A
hsa-miR-103	PURA
hsa-miR-103	SUN2
hsa-miR-103	TIMP3
hsa-miR-103	TK1
hsa-miR-103	TMCC1
hsa-miR-103	TNF
hsa-miR-103	YTHDC1
hsa-miR-103	ZNF622
hsa-miR-103	ACADVL
hsa-miR-103	ACAT1
hsa-miR-103	ACOX1
hsa-miR-103	ACSL1
hsa-miR-103	ACSL3
hsa-miR-103	ADD1
hsa-miR-103	ADK
hsa-miR-103	AGPAT5
hsa-miR-103	ALDH2
hsa-miR-103	ALDH4A1
hsa-miR-103	ALDH6A1
hsa-miR-103	ANKRD17
hsa-miR-103	APLP2
hsa-miR-103	APP
hsa-miR-103	ARCN1
hsa-miR-103	ARGLU1
hsa-miR-103	ARHGDIA
hsa-miR-103	ARHGEF15
hsa-miR-103	ARHGEF2
hsa-miR-103	ARID1A
hsa-miR-103	ARID5B
hsa-miR-103	ARSB
hsa-miR-103	ATP5A1
hsa-miR-103	ATP5O
hsa-miR-103	BCLAF1
hsa-miR-103	BRD2
hsa-miR-103	BTRC
hsa-miR-103	C2CD2
hsa-miR-103	C2CD5
hsa-miR-103	C5orf24
hsa-miR-103	CA2
hsa-miR-103	CAB39
hsa-miR-103	CAD
hsa-miR-103	CCDC117
hsa-miR-103	CCNG1
hsa-miR-103	CD276
hsa-miR-103	CD59
hsa-miR-103	CDC42SE1
hsa-miR-103	CGGBP1
hsa-miR-103	CLDN5
hsa-miR-103	COG1
hsa-miR-103	COL1A1
hsa-miR-103	COPS5
hsa-miR-103	CRIM1
hsa-miR-103	CTNNB1
hsa-miR-103	DDX17
hsa-miR-103	DOCK6
hsa-miR-103	DPP3
hsa-miR-103	DPYSL2
hsa-miR-103	DUSP1
hsa-miR-103	DYNLL2
hsa-miR-103	EIF4G2
hsa-miR-103	EP400
hsa-miR-103	EPB41L4B
hsa-miR-103	EPM2AIP1
hsa-miR-103	EPS15
hsa-miR-103	ETNK1
hsa-miR-103	EXTL3
hsa-miR-103	FAM69B
hsa-miR-103	FARP2
hsa-miR-103	FASTK
hsa-miR-103	FBXO3
hsa-miR-103	FHL1
hsa-miR-103	FLNB
hsa-miR-103	FUBP1
hsa-miR-103	FZD2
hsa-miR-103	GLTP
hsa-miR-103	GNA11
hsa-miR-103	GPD1
hsa-miR-103	GPSM1
hsa-miR-103	GSK3B
hsa-miR-103	GSPT1
hsa-miR-103	GTSE1
hsa-miR-103	HBP1
hsa-miR-103	HECTD1
hsa-miR-103	HERC1
hsa-miR-103	HERPUD1
hsa-miR-103	HERPUD2
hsa-miR-103	HIPK2
hsa-miR-103	HMHA1
hsa-miR-103	HNRNPH3
hsa-miR-103	HSPA1B
hsa-miR-103	IFRD1
hsa-miR-103	IGF1R
hsa-miR-103	IL1RAP
hsa-miR-103	INPPL1
hsa-miR-103	ITGA6
hsa-miR-103	ITPR1
hsa-miR-103	KLHL21
hsa-miR-103	LAMC1
hsa-miR-103	LAMTOR3
hsa-miR-103	LITAF
hsa-miR-103	LYPLA2
hsa-miR-103	MAGI2
hsa-miR-103	MAP1B
hsa-miR-103	MAPK6
hsa-miR-103	MBNL1
hsa-miR-103	MCM4
hsa-miR-103	MCM7
hsa-miR-103	MGAT1
hsa-miR-103	MGP
hsa-miR-103	MGST1
hsa-miR-103	MKL2
hsa-miR-103	MLLT4
hsa-miR-103	MLXIP
hsa-miR-103	MMP14
hsa-miR-103	MOAP1
hsa-miR-103	MORF4L2
hsa-miR-103	MRPL17
hsa-miR-103	MT1E
hsa-miR-103	MTFR1L
hsa-miR-103	MTMR10
hsa-miR-103	MYH9
hsa-miR-103	NAA50
hsa-miR-103	NDST1
hsa-miR-103	NFIA
hsa-miR-103	NIPBL
hsa-miR-103	NOTCH2
hsa-miR-103	NSMAF
hsa-miR-103	OTUD4
hsa-miR-103	OXA1L
hsa-miR-103	PABPC4
hsa-miR-103	PAFAH1B1
hsa-miR-103	PAPD4
hsa-miR-103	PCBP1
hsa-miR-103	PDHB
hsa-miR-103	PDIK1L
hsa-miR-103	PER1
hsa-miR-103	PHACTR4
hsa-miR-103	PIGS
hsa-miR-103	PIK3R2
hsa-miR-103	PKN1
hsa-miR-103	PLAGL1
hsa-miR-103	PLAUR
hsa-miR-103	PLOD1
hsa-miR-103	PLOD3
hsa-miR-103	POLD1
hsa-miR-103	PPAP2B
hsa-miR-103	PPM1K
hsa-miR-103	PPP1CB
hsa-miR-103	PPP1CC
[truncated: 6,734 more rows]
