# Supplementary material for: Identification of miRNA-mRNA regulatory modules by exploring collective group relationships
Source: BMC Genomics. 2016 Jan 11;17(Suppl 1):7. doi: 10.1186/s12864-015-2300-z (PMC4895272; doi:10.1186/s12864-015-2300-z)
Supplement: Additional file 3 — Experimentally confirmed interactions of the top COREs identified in the NCI60, BR and MCC datasets. (XLSX 33.5 kb) [file 12864_2015_2300_MOESM3_ESM.xlsx]

## Sheet: C1N60
miRNAs	Confirmed.Targets.mRNAs
hsa-miR-141	ATP8B1
hsa-miR-141	BICD2
hsa-miR-141	CDC42SE1
hsa-miR-141	CDH1
hsa-miR-141	DLC1
hsa-miR-141	DSG2
hsa-miR-141	EHF
hsa-miR-141	FOXA1
hsa-miR-141	GALNT3
hsa-miR-141	GCLC
hsa-miR-141	IRF6
hsa-miR-141	KLF5
hsa-miR-141	MACC1
hsa-miR-141	MAP4K4
hsa-miR-141	MAP7D1
hsa-miR-141	NFIA
hsa-miR-141	NR3C1
hsa-miR-141	PARD6B
hsa-miR-141	RAB32
hsa-miR-141	RAB8B
hsa-miR-141	RHOD
hsa-miR-141	SLC20A1
hsa-miR-141	TWIST1
hsa-miR-141	ZEB1
hsa-miR-148b	BIK
hsa-miR-148b	DDR1
hsa-miR-148b	DSG2
hsa-miR-148b	EFNA1
hsa-miR-148b	ELOVL5
hsa-miR-148b	ERMP1
hsa-miR-148b	FAM84B
hsa-miR-148b	KLF5
hsa-miR-148b	MAL2
hsa-miR-148b	MAP1B
hsa-miR-148b	MUC13
hsa-miR-148b	NFIA
hsa-miR-148b	QKI
hsa-miR-148b	RAB8B
hsa-miR-148b	RHOV
hsa-miR-148b	ST14
hsa-miR-148b	TBC1D30
hsa-miR-148b	TCF7L2
hsa-miR-148b	TMBIM6
hsa-miR-148b	TRAF4
hsa-miR-200a	AP1M1
hsa-miR-200a	ATP8B1
hsa-miR-200a	BICD2
hsa-miR-200a	CDC42SE1
hsa-miR-200a	CDH1
hsa-miR-200a	DLC1
hsa-miR-200a	DSG2
hsa-miR-200a	EHF
hsa-miR-200a	ELOVL5
hsa-miR-200a	F2RL1
hsa-miR-200a	FOXA1
hsa-miR-200a	GALNT2
hsa-miR-200a	GCLC
hsa-miR-200a	GPR160
hsa-miR-200a	GRHL2
hsa-miR-200a	ITGB4
hsa-miR-200a	MAP1B
hsa-miR-200a	MAP4K4
hsa-miR-200a	MAP7D1
hsa-miR-200a	MDFIC
hsa-miR-200a	MSN
hsa-miR-200a	NFIA
hsa-miR-200a	NR3C1
hsa-miR-200a	PARD6B
hsa-miR-200a	PLEKHF2
hsa-miR-200a	RAB32
hsa-miR-200a	RNF41
hsa-miR-200a	SERPINB1
hsa-miR-200a	SHROOM3
hsa-miR-200a	TCF7L2
hsa-miR-200a	TWIST1
hsa-miR-200a	TXLNA
hsa-miR-200a	ZEB1
hsa-miR-200b	AP1M1
hsa-miR-200b	AP1S2
hsa-miR-200b	ARHGAP32
hsa-miR-200b	CDH1
hsa-miR-200b	CLDN4
hsa-miR-200b	DLC1
hsa-miR-200b	DSP
hsa-miR-200b	EFNA1
hsa-miR-200b	ELOVL5
hsa-miR-200b	ENSA
hsa-miR-200b	EPCAM
hsa-miR-200b	ESRP2
hsa-miR-200b	EXPH5
hsa-miR-200b	F2RL1
hsa-miR-200b	FAM126A
hsa-miR-200b	FOXA1
hsa-miR-200b	GALNT2
hsa-miR-200b	GALNT3
hsa-miR-200b	GCLC
hsa-miR-200b	KIAA0040
hsa-miR-200b	KIAA1949
hsa-miR-200b	KLF5
hsa-miR-200b	MAL2
hsa-miR-200b	MAP1B
hsa-miR-200b	MAP4K4
hsa-miR-200b	MAP7D1
hsa-miR-200b	MAP7D3
hsa-miR-200b	MAPK13
hsa-miR-200b	MSN
hsa-miR-200b	NFIA
hsa-miR-200b	NR3C1
hsa-miR-200b	OSTM1
hsa-miR-200b	PARD6B
hsa-miR-200b	QKI
hsa-miR-200b	SACS
hsa-miR-200b	SLC20A1
hsa-miR-200b	SOAT1
hsa-miR-200b	SPG20
hsa-miR-200b	TACSTD2
hsa-miR-200b	TCF7L2
hsa-miR-200b	TINAGL1
hsa-miR-200b	TOB1
hsa-miR-200b	TTL
hsa-miR-200b	TWIST1
hsa-miR-200b	VIPR1
hsa-miR-200b	ZEB1
hsa-miR-200b	ZFP36
hsa-miR-200c	AP1S2
hsa-miR-200c	CDH1
hsa-miR-200c	EFNA1
hsa-miR-200c	ENSA
hsa-miR-200c	GALNT2
hsa-miR-200c	ICA1
hsa-miR-200c	KIAA0040
hsa-miR-200c	MSN
hsa-miR-200c	NFIA
hsa-miR-200c	OSTM1
hsa-miR-200c	QKI
hsa-miR-200c	SLC20A1
hsa-miR-200c	SLC35B4
hsa-miR-200c	SOAT1
hsa-miR-200c	ST14
hsa-miR-200c	TCF7L2
hsa-miR-200c	TOB1
hsa-miR-200c	TPD52L1
hsa-miR-200c	TWIST1
hsa-miR-200c	ZEB1
hsa-miR-203	ARHGAP32
hsa-miR-203	CDH1
hsa-miR-203	CTNND1
hsa-miR-203	ENSA
hsa-miR-203	F2RL1
hsa-miR-203	FAM84B
hsa-miR-203	FARP1
hsa-miR-203	OVOL1
hsa-miR-203	PARD6B
hsa-miR-203	SPARC
hsa-miR-203	TC2N
hsa-miR-203	TMPRSS2
hsa-miR-203	TPD52L1
hsa-miR-203	VIM
hsa-miR-203	ZEB1
hsa-miR-301a	AP1S2
hsa-miR-301a	BICD2
hsa-miR-301a	BTN2A1
hsa-miR-301a	CTNND1
hsa-miR-301a	ERMP1
hsa-miR-301a	ESRP2
hsa-miR-301a	FAM126A
hsa-miR-301a	FOXA1
hsa-miR-301a	IRF6
hsa-miR-301a	MAL2
hsa-miR-301a	MAP1B
hsa-miR-301a	MAP7
hsa-miR-301a	MDFIC
hsa-miR-301a	NFIA
hsa-miR-301a	NR3C1
hsa-miR-301a	PLEKHF2
hsa-miR-301a	PRRG4
hsa-miR-301a	RNF41
hsa-miR-301a	SCAMP2
hsa-miR-301a	SLC20A1
hsa-miR-301a	SPG20
hsa-miR-301a	TMBIM6
hsa-miR-301a	TOB1
hsa-miR-301a	TRAF4
hsa-miR-301a	TTL
hsa-miR-301a	TWIST1
hsa-miR-301a	ZFP36
hsa-miR-301b	AP1S2
hsa-miR-301b	BICD2
hsa-miR-301b	BTN2A1
hsa-miR-301b	MAP1B
hsa-miR-301b	MDFIC
hsa-miR-301b	NFIA
hsa-miR-301b	NR3C1
hsa-miR-301b	PLEKHF2
hsa-miR-301b	PRRG4
hsa-miR-301b	RNF41
hsa-miR-301b	SPG20
hsa-miR-301b	TMBIM6
hsa-miR-301b	TRAF4
hsa-miR-301b	TTL
hsa-miR-301b	ZFP36
hsa-miR-32	BICD2
hsa-miR-32	IFI16
hsa-miR-32	KIAA0040
hsa-miR-32	NFIA
hsa-miR-32	NR3C1
hsa-miR-32	PALM2-AKAP2
hsa-miR-32	PLEKHG3
hsa-miR-32	QKI
hsa-miR-32	RAB8B
hsa-miR-32	RBM47
hsa-miR-32	RNF43
hsa-miR-32	SACS
hsa-miR-32	TOB1
hsa-miR-32	TWIST1
hsa-miR-32	TXLNA
hsa-miR-32	VIM
hsa-miR-33b	CCDC88A
hsa-miR-33b	PARD6B
hsa-miR-33b	TOB1
hsa-miR-429	EFNA1
hsa-miR-429	GRHL1
hsa-miR-429	KIAA0040
hsa-miR-429	NFIA
hsa-miR-429	NR3C1
hsa-miR-429	QKI
hsa-miR-429	SOAT1
hsa-miR-429	TOB1
hsa-miR-429	TWIST1
hsa-miR-429	ZEB1
hsa-miR-590-3p	CDC42SE1
hsa-miR-590-3p	CDS1
hsa-miR-590-3p	DEGS1
hsa-miR-590-3p	DSP
hsa-miR-590-3p	ELOVL5
hsa-miR-590-3p	FOXA1
hsa-miR-590-3p	GDE1
hsa-miR-590-3p	KCNK1
hsa-miR-590-3p	MAP1B
hsa-miR-590-3p	MDFIC
hsa-miR-590-3p	MRPL49
hsa-miR-590-3p	NFIA
hsa-miR-590-3p	NR3C1
hsa-miR-590-3p	PARD6B
hsa-miR-590-3p	RAB8B
hsa-miR-590-3p	RBM47
hsa-miR-590-3p	SACS
hsa-miR-590-3p	SLC20A1
hsa-miR-590-3p	SPARC
hsa-miR-590-3p	TCF7L2
hsa-miR-590-3p	TOB1
hsa-miR-590-5p	ARHGAP32
hsa-miR-590-5p	CDC42SE1
hsa-miR-590-5p	SCAMP2
hsa-miR-590-5p	TOB1
hsa-miR-7	ACOT4
hsa-miR-7	AP1M1
hsa-miR-7	ARHGAP32
hsa-miR-7	DLC1
hsa-miR-7	DSC2
hsa-miR-7	DSG2
hsa-miR-7	DSP
hsa-miR-7	EPN3
hsa-miR-7	ERBB2
hsa-miR-7	ESRP1
hsa-miR-7	F11R
hsa-miR-7	FAM83H
hsa-miR-7	FAM84B
hsa-miR-7	FOXA1
hsa-miR-7	FZD5
hsa-miR-7	GALNT2
hsa-miR-7	GRHL1
hsa-miR-7	GSR
hsa-miR-7	LPAR2
hsa-miR-7	LTA4H
hsa-miR-7	MAP1B
hsa-miR-7	MYO5B
hsa-miR-7	NFIA
hsa-miR-7	PARD6B
hsa-miR-7	PERP
hsa-miR-7	PLS1
hsa-miR-7	QKI
hsa-miR-7	RAB11FIP4
hsa-miR-7	RABGAP1L
hsa-miR-7	RNF41
hsa-miR-7	S100A14
hsa-miR-7	SACS
hsa-miR-7	SCAMP2
hsa-miR-7	SLC29A2
hsa-miR-7	TMBIM6
hsa-miR-7	TRAF4
hsa-miR-7	TXLNA
hsa-miR-7	VAMP8
hsa-miR-7	ZBTB42
hsa-miR-7	ZEB1
hsa-miR-7	ZFP36
hsa-miR-7-1*	CTNND1
hsa-miR-7-1*	EXPH5
hsa-miR-7-1*	QKI

## Sheet: C1N65
miRNAs	Confirmed.Targets.mRNAs
hsa-miR-141	ATP8B1
hsa-miR-141	BICD2
hsa-miR-141	CDC42SE1
hsa-miR-141	CDH1
hsa-miR-141	DLC1
hsa-miR-141	DSG2
hsa-miR-141	EHF
hsa-miR-141	FOXA1
hsa-miR-141	GALNT3
hsa-miR-141	GCLC
hsa-miR-141	IRF6
hsa-miR-141	KLF5
hsa-miR-141	MACC1
hsa-miR-141	MAP4K4
hsa-miR-141	MAP7D1
hsa-miR-141	NFIA
hsa-miR-141	NR3C1
hsa-miR-141	PARD6B
hsa-miR-141	RAB32
hsa-miR-141	RAB8B
hsa-miR-141	RHOD
hsa-miR-141	SLC20A1
hsa-miR-141	TWIST1
hsa-miR-141	ZEB1
hsa-miR-148b	BIK
hsa-miR-148b	DDR1
hsa-miR-148b	DSG2
hsa-miR-148b	EFNA1
hsa-miR-148b	ELOVL5
hsa-miR-148b	ERMP1
hsa-miR-148b	FAM84B
hsa-miR-148b	KLF5
hsa-miR-148b	MAL2
hsa-miR-148b	MAP1B
hsa-miR-148b	MUC13
hsa-miR-148b	NFIA
hsa-miR-148b	QKI
hsa-miR-148b	RAB8B
hsa-miR-148b	RHOV
hsa-miR-148b	ST14
hsa-miR-148b	TBC1D30
hsa-miR-148b	TCF7L2
hsa-miR-148b	TMBIM6
hsa-miR-148b	TRAF4
hsa-miR-200a	AP1M1
hsa-miR-200a	ATP8B1
hsa-miR-200a	BICD2
hsa-miR-200a	CDC42SE1
hsa-miR-200a	CDH1
hsa-miR-200a	DLC1
hsa-miR-200a	DSG2
hsa-miR-200a	EHF
hsa-miR-200a	ELOVL5
hsa-miR-200a	F2RL1
hsa-miR-200a	FOXA1
hsa-miR-200a	GALNT2
hsa-miR-200a	GCLC
hsa-miR-200a	GPR160
hsa-miR-200a	GRHL2
hsa-miR-200a	ITGB4
hsa-miR-200a	MAP1B
hsa-miR-200a	MAP4K4
hsa-miR-200a	MAP7D1
hsa-miR-200a	MDFIC
hsa-miR-200a	MSN
hsa-miR-200a	NFIA
hsa-miR-200a	NR3C1
hsa-miR-200a	PARD6B
hsa-miR-200a	PLEKHF2
hsa-miR-200a	RAB32
hsa-miR-200a	RNF41
hsa-miR-200a	SERPINB1
hsa-miR-200a	SHROOM3
hsa-miR-200a	TCF7L2
hsa-miR-200a	TWIST1
hsa-miR-200a	TXLNA
hsa-miR-200a	ZEB1
hsa-miR-200b	AP1M1
hsa-miR-200b	AP1S2
hsa-miR-200b	ARHGAP32
hsa-miR-200b	CDH1
hsa-miR-200b	CLDN4
hsa-miR-200b	DLC1
hsa-miR-200b	DSP
hsa-miR-200b	EFNA1
hsa-miR-200b	ELOVL5
hsa-miR-200b	ENSA
hsa-miR-200b	EPCAM
hsa-miR-200b	ESRP2
hsa-miR-200b	EXPH5
hsa-miR-200b	F2RL1
hsa-miR-200b	FAM126A
hsa-miR-200b	FOXA1
hsa-miR-200b	GALNT2
hsa-miR-200b	GALNT3
hsa-miR-200b	GCLC
hsa-miR-200b	KIAA0040
hsa-miR-200b	KIAA1949
hsa-miR-200b	KLF5
hsa-miR-200b	MAL2
hsa-miR-200b	MAP1B
hsa-miR-200b	MAP4K4
hsa-miR-200b	MAP7D1
hsa-miR-200b	MAP7D3
hsa-miR-200b	MAPK13
hsa-miR-200b	MSN
hsa-miR-200b	NFIA
hsa-miR-200b	NR3C1
hsa-miR-200b	OSTM1
hsa-miR-200b	PARD6B
hsa-miR-200b	QKI
hsa-miR-200b	SACS
hsa-miR-200b	SLC20A1
hsa-miR-200b	SOAT1
hsa-miR-200b	SPG20
hsa-miR-200b	TACSTD2
hsa-miR-200b	TCF7L2
hsa-miR-200b	TINAGL1
hsa-miR-200b	TOB1
hsa-miR-200b	TTL
hsa-miR-200b	TWIST1
hsa-miR-200b	VIPR1
hsa-miR-200b	ZEB1
hsa-miR-200b	ZFP36
hsa-miR-200c	AP1S2
hsa-miR-200c	CDH1
hsa-miR-200c	EFNA1
hsa-miR-200c	ENSA
hsa-miR-200c	GALNT2
hsa-miR-200c	ICA1
hsa-miR-200c	KIAA0040
hsa-miR-200c	MSN
hsa-miR-200c	NFIA
hsa-miR-200c	OSTM1
hsa-miR-200c	QKI
hsa-miR-200c	SLC20A1
hsa-miR-200c	SLC35B4
hsa-miR-200c	SOAT1
hsa-miR-200c	ST14
hsa-miR-200c	TCF7L2
hsa-miR-200c	TOB1
hsa-miR-200c	TPD52L1
hsa-miR-200c	TWIST1
hsa-miR-200c	ZEB1
hsa-miR-203	ARHGAP32
hsa-miR-203	CDH1
hsa-miR-203	CTNND1
hsa-miR-203	ENSA
hsa-miR-203	F2RL1
hsa-miR-203	FAM84B
hsa-miR-203	FARP1
hsa-miR-203	OVOL1
hsa-miR-203	PARD6B
hsa-miR-203	SPARC
hsa-miR-203	TC2N
hsa-miR-203	TMPRSS2
hsa-miR-203	TPD52L1
hsa-miR-203	VIM
hsa-miR-203	ZEB1
hsa-miR-301a	AP1S2
hsa-miR-301a	BICD2
hsa-miR-301a	BTN2A1
hsa-miR-301a	CTNND1
hsa-miR-301a	ERMP1
hsa-miR-301a	ESRP2
hsa-miR-301a	FAM126A
hsa-miR-301a	FOXA1
hsa-miR-301a	IRF6
hsa-miR-301a	MAL2
hsa-miR-301a	MAP1B
hsa-miR-301a	MAP7
hsa-miR-301a	MDFIC
hsa-miR-301a	NFIA
hsa-miR-301a	NR3C1
hsa-miR-301a	PLEKHF2
hsa-miR-301a	PRRG4
hsa-miR-301a	RNF41
hsa-miR-301a	SCAMP2
hsa-miR-301a	SLC20A1
hsa-miR-301a	SPG20
hsa-miR-301a	TMBIM6
hsa-miR-301a	TOB1
hsa-miR-301a	TRAF4
hsa-miR-301a	TTL
hsa-miR-301a	TWIST1
hsa-miR-301a	ZFP36
hsa-miR-301b	AP1S2
hsa-miR-301b	BICD2
hsa-miR-301b	BTN2A1
hsa-miR-301b	MAP1B
hsa-miR-301b	MDFIC
hsa-miR-301b	NFIA
hsa-miR-301b	NR3C1
hsa-miR-301b	PLEKHF2
hsa-miR-301b	PRRG4
hsa-miR-301b	RNF41
hsa-miR-301b	SPG20
hsa-miR-301b	TMBIM6
hsa-miR-301b	TRAF4
hsa-miR-301b	TTL
hsa-miR-301b	ZFP36
hsa-miR-32	BICD2
hsa-miR-32	IFI16
hsa-miR-32	KIAA0040
hsa-miR-32	NFIA
hsa-miR-32	NR3C1
hsa-miR-32	PALM2-AKAP2
hsa-miR-32	PLEKHG3
hsa-miR-32	QKI
hsa-miR-32	RAB8B
hsa-miR-32	RBM47
hsa-miR-32	RNF43
hsa-miR-32	SACS
hsa-miR-32	TOB1
hsa-miR-32	TWIST1
hsa-miR-32	TXLNA
hsa-miR-32	VIM
hsa-miR-33b	CCDC88A
hsa-miR-33b	PARD6B
hsa-miR-33b	TOB1
hsa-miR-429	EFNA1
hsa-miR-429	GRHL1
hsa-miR-429	KIAA0040
hsa-miR-429	NFIA
hsa-miR-429	NR3C1
hsa-miR-429	QKI
hsa-miR-429	SOAT1
hsa-miR-429	TOB1
hsa-miR-429	TWIST1
hsa-miR-429	ZEB1
hsa-miR-590-3p	CDC42SE1
hsa-miR-590-3p	CDS1
hsa-miR-590-3p	DEGS1
hsa-miR-590-3p	DSP
hsa-miR-590-3p	ELOVL5
hsa-miR-590-3p	FOXA1
hsa-miR-590-3p	GDE1
hsa-miR-590-3p	KCNK1
hsa-miR-590-3p	MAP1B
hsa-miR-590-3p	MDFIC
hsa-miR-590-3p	MRPL49
hsa-miR-590-3p	NFIA
hsa-miR-590-3p	NR3C1
hsa-miR-590-3p	PARD6B
hsa-miR-590-3p	RAB8B
hsa-miR-590-3p	RBM47
hsa-miR-590-3p	SACS
hsa-miR-590-3p	SLC20A1
hsa-miR-590-3p	SPARC
hsa-miR-590-3p	TCF7L2
hsa-miR-590-3p	TOB1
hsa-miR-590-5p	ARHGAP32
hsa-miR-590-5p	CDC42SE1
hsa-miR-590-5p	SCAMP2
hsa-miR-590-5p	TOB1
hsa-miR-7	ACOT4
hsa-miR-7	AP1M1
hsa-miR-7	ARHGAP32
hsa-miR-7	DLC1
hsa-miR-7	DSC2
hsa-miR-7	DSG2
hsa-miR-7	DSP
hsa-miR-7	EPN3
hsa-miR-7	ERBB2
hsa-miR-7	ESRP1
hsa-miR-7	F11R
hsa-miR-7	FAM83H
hsa-miR-7	FAM84B
hsa-miR-7	FOXA1
hsa-miR-7	FZD5
hsa-miR-7	GALNT2
hsa-miR-7	GRHL1
hsa-miR-7	GSR
hsa-miR-7	LPAR2
hsa-miR-7	LTA4H
hsa-miR-7	MAP1B
hsa-miR-7	MYO5B
hsa-miR-7	NFIA
hsa-miR-7	PARD6B
hsa-miR-7	PERP
hsa-miR-7	PLS1
hsa-miR-7	QKI
hsa-miR-7	RAB11FIP4
hsa-miR-7	RABGAP1L
hsa-miR-7	RNF41
hsa-miR-7	S100A14
hsa-miR-7	SACS
hsa-miR-7	SCAMP2
hsa-miR-7	SLC29A2
hsa-miR-7	TMBIM6
hsa-miR-7	TRAF4
hsa-miR-7	TXLNA
hsa-miR-7	VAMP8
hsa-miR-7	ZBTB42
hsa-miR-7	ZEB1
hsa-miR-7	ZFP36
hsa-miR-7-1*	CTNND1
hsa-miR-7-1*	EXPH5
hsa-miR-7-1*	QKI

## Sheet: C1B60
miRNAs	Confirmed.Targets.mRNAs
hsa-miR-100	C11orf52
hsa-miR-100	CASZ1
hsa-miR-100	CLDN3
hsa-miR-100	FXN
hsa-miR-100	IL6
hsa-miR-100	LIX1L
hsa-miR-100	MAP4
hsa-miR-100	MITD1
hsa-miR-100	PATZ1
hsa-miR-100	PLEKHF2
hsa-miR-100	SGTB
hsa-miR-125b	CGN
hsa-miR-125b	CSF1
hsa-miR-125b	DDI2
hsa-miR-125b	DENND5B
hsa-miR-125b	ERBB3
hsa-miR-125b	ESRP2
hsa-miR-125b	GPR160
hsa-miR-125b	IL6
hsa-miR-125b	MAP1B
hsa-miR-125b	MATR3
hsa-miR-125b	PIP4K2C
hsa-miR-125b	RC3H2
hsa-miR-125b	SERPINE1
hsa-miR-125b	SMARCD2
hsa-miR-125b	SOCS3
hsa-miR-125b	SPARC
hsa-miR-141	ASXL1
hsa-miR-141	CDH2
hsa-miR-141	CFL2
hsa-miR-141	CXCL2
hsa-miR-141	EMP2
hsa-miR-141	FOXA1
hsa-miR-141	LHFP
hsa-miR-141	MATR3
hsa-miR-141	PDGFB
hsa-miR-141	RAB32
hsa-miR-141	RAB3D
hsa-miR-141	RAB8B
hsa-miR-141	TWIST2
hsa-miR-141	ZEB1
hsa-miR-22	ARFIP2
hsa-miR-22	ASXL1
hsa-miR-22	BDNF
hsa-miR-22	CASZ1
hsa-miR-22	COL5A1
hsa-miR-22	CTNNAL1
hsa-miR-22	DKK3
hsa-miR-22	EMP2
hsa-miR-22	ERBB3
hsa-miR-22	FAM171A1
hsa-miR-22	GBE1
hsa-miR-22	GLYR1
hsa-miR-22	HN1L
hsa-miR-22	ITGA5
hsa-miR-22	KIRREL
hsa-miR-22	LIX1L
hsa-miR-22	MALT1
hsa-miR-22	MANSC1
hsa-miR-22	MAP1B
hsa-miR-22	MAP4
hsa-miR-22	MARVELD2
hsa-miR-22	MATR3
hsa-miR-22	PDGFB
hsa-miR-22	PLEKHG2
hsa-miR-22	RC3H2
hsa-miR-22	SERPINE1
hsa-miR-22	SPARC
hsa-miR-22	ST3GAL2
hsa-miR-22	TIMP2
hsa-miR-221	CDH2
hsa-miR-221	DPYSL2
hsa-miR-221	ERBB3
hsa-miR-221	FGF2
hsa-miR-221	GGCT
hsa-miR-221	GLYR1
hsa-miR-221	KIAA0040
hsa-miR-221	LIMS1
hsa-miR-221	RASEF
hsa-miR-221	RC3H2
hsa-miR-221	SPARC
hsa-miR-221	SUV420H1
hsa-miR-221	TLE4
hsa-miR-221	TSPAN13
hsa-miR-222	CDH2
hsa-miR-222	DPYSL2
hsa-miR-222	ERBB3
hsa-miR-222	GGCT
hsa-miR-222	MAP1B
hsa-miR-222	RASEF
hsa-miR-222	RC3H2
hsa-miR-222	SGTB
hsa-miR-222	SPARC
hsa-miR-222	SUV420H1
hsa-miR-222	TIMP2
hsa-miR-222	TSPAN13
hsa-miR-222	UROD
hsa-miR-222	XBP1
hsa-miR-222	ZEB1
hsa-miR-30a	ABHD11
hsa-miR-30a	ACSL4
hsa-miR-30a	ARFIP2
hsa-miR-30a	BDNF
hsa-miR-30a	CDH2
hsa-miR-30a	CFL2
hsa-miR-30a	CYB561
hsa-miR-30a	DDI2
hsa-miR-30a	DENND5B
hsa-miR-30a	DPYSL2
hsa-miR-30a	FADS3
hsa-miR-30a	FAM126A
hsa-miR-30a	FGF2
hsa-miR-30a	FOXA1
hsa-miR-30a	GFPT2
hsa-miR-30a	GGCT
hsa-miR-30a	GLIPR1
hsa-miR-30a	GRHL2
hsa-miR-30a	HABP4
hsa-miR-30a	HN1L
hsa-miR-30a	IKBIP
hsa-miR-30a	ITPK1
hsa-miR-30a	KIAA0040
hsa-miR-30a	KLHL5
hsa-miR-30a	LAMC1
hsa-miR-30a	MANSC1
hsa-miR-30a	MAP4
hsa-miR-30a	PDLIM7
hsa-miR-30a	PIK3CD
hsa-miR-30a	PNMA2
hsa-miR-30a	RAB32
hsa-miR-30a	RAB34
hsa-miR-30a	RAB3D
hsa-miR-30a	RAB8B
hsa-miR-30a	RBMS3
hsa-miR-30a	SERPINE2
hsa-miR-30a	SH2B3
hsa-miR-30a	SLFN12
hsa-miR-30a	SMARCA1
hsa-miR-30a	SMARCD2
hsa-miR-30a	SOCS3
hsa-miR-30a	TIMP2
hsa-miR-30a	VIM
hsa-miR-30a	XBP1
hsa-miR-532-3p	CFL2
hsa-miR-532-3p	FGF2
hsa-miR-532-3p	SBK1
hsa-miR-532-3p	SPARC
hsa-miR-532-3p	SYDE1

## Sheet: C1M45
miRNAs	Confirmed.Targets.mRNAs
hsa-let-7a	ALDH1A1
hsa-let-7a	ANKRD17
hsa-let-7a	CDC25B
hsa-let-7a	CDKN1B
hsa-let-7a	CNN3
hsa-let-7a	IGF1R
hsa-let-7a	KCTD1
hsa-let-7a	MTFR1L
hsa-let-7a	NIPBL
hsa-let-7a	SKP1
hsa-let-7a	STMN1
hsa-let-7a	TIMP3
hsa-let-7a	WDR6
hsa-let-7a	ACTA2
hsa-let-7a	ADAMTS1
hsa-let-7a	ARID1A
hsa-let-7a	DUSP1
hsa-let-7a	FAM69B
hsa-let-7a	FBXW11
hsa-let-7a	FGFR1
hsa-let-7a	HECTD1
hsa-let-7a	MAP1B
hsa-let-7a	MYH9
hsa-let-7a	NEDD4L
hsa-let-7a	NFIA
hsa-let-7a	NR2F2
hsa-let-7a	PAFAH1B1
hsa-let-7a	PAN3
hsa-let-7a	PCYOX1
hsa-let-7a	PPP1R12A
hsa-let-7a	PRKAR2A
hsa-let-7a	RRAGA
hsa-let-7a	SHKBP1
hsa-let-7a	SLC2A1
hsa-let-7a	SMAD5
hsa-let-7a	SMTN
hsa-let-7a	SUV420H1
hsa-let-7a	SVIL
hsa-let-7a	TGFBR3
hsa-let-7a	TIA1
hsa-let-7a	TK1
hsa-let-7a	TOB2
hsa-let-7a	TSC22D1
hsa-let-7a	TSPYL1
hsa-let-7a	TSPYL4
hsa-let-7a	VEZF1
hsa-let-7a	ZBTB44
hsa-let-7b	AATF
hsa-let-7b	ALDH1A1
hsa-let-7b	ANKRD17
hsa-let-7b	ARCN1
hsa-let-7b	ARID1A
hsa-let-7b	BIRC5
hsa-let-7b	CNN3
hsa-let-7b	CSRP1
hsa-let-7b	CTNNB1
hsa-let-7b	FBXW11
hsa-let-7b	HSPA1A
hsa-let-7b	HSPA1B
hsa-let-7b	IGF1R
hsa-let-7b	MBNL1
hsa-let-7b	METTL7A
hsa-let-7b	NIPBL
hsa-let-7b	NOTCH2
hsa-let-7b	NPTN
hsa-let-7b	PEX6
hsa-let-7b	PFKM
hsa-let-7b	PRKAR2A
hsa-let-7b	PTTG1
hsa-let-7b	PUM1
hsa-let-7b	PURA
hsa-let-7b	RANBP6
hsa-let-7b	RBM9
hsa-let-7b	SKP1
hsa-let-7b	SUMO2
hsa-let-7b	THEM4
hsa-let-7b	TIMP3
hsa-let-7b	TPM1
hsa-let-7b	ZNF294
hsa-let-7b	ACTA2
hsa-let-7b	ADAMTS1
hsa-let-7b	DUSP1
hsa-let-7b	FAM69B
hsa-let-7b	HECTD1
hsa-let-7b	MAP1B
hsa-let-7b	MYH9
hsa-let-7b	NEDD4L
hsa-let-7b	NR2F2
hsa-let-7b	PAFAH1B1
hsa-let-7b	PCYOX1
hsa-let-7b	PPP1R12A
hsa-let-7b	PPP2CB
hsa-let-7b	RRAGA
hsa-let-7b	SHKBP1
hsa-let-7b	SLC2A1
hsa-let-7b	SMAD5
hsa-let-7b	SUV420H1
hsa-let-7b	SVIL
hsa-let-7b	TGFBR3
hsa-let-7b	TIA1
hsa-let-7b	TK1
hsa-let-7b	TSC22D1
hsa-let-7b	TSPYL1
hsa-let-7b	TSPYL4
hsa-let-7b	VEZF1
hsa-let-7b	ZBTB44
hsa-let-7b	ZRANB2
hsa-let-7c	ACTA2
hsa-let-7c	ADAMTS1
hsa-let-7c	ALDH1A1
hsa-let-7c	ANKRD17
hsa-let-7c	ARCN1
hsa-let-7c	CNN3
hsa-let-7c	CREBZF
hsa-let-7c	DUSP1
hsa-let-7c	FAM69B
hsa-let-7c	HECTD1
hsa-let-7c	IGF1R
hsa-let-7c	KIF1B
hsa-let-7c	MAP1B
hsa-let-7c	MYH9
hsa-let-7c	NEDD4L
hsa-let-7c	NOTCH2
hsa-let-7c	PAFAH1B1
hsa-let-7c	PCYOX1
hsa-let-7c	PEX6
hsa-let-7c	PPP1R12A
hsa-let-7c	PPP2CB
hsa-let-7c	PRKAR2A
hsa-let-7c	RRAGA
hsa-let-7c	SH3D19
hsa-let-7c	SHKBP1
hsa-let-7c	SKP1
hsa-let-7c	SLC2A1
hsa-let-7c	SMAD5
hsa-let-7c	SUV420H1
hsa-let-7c	SVIL
hsa-let-7c	TGFBR3
hsa-let-7c	TIMP3
hsa-let-7c	TSC22D1
hsa-let-7c	TSPYL1
hsa-let-7c	ZBTB44
hsa-let-7d	ACTA2
hsa-let-7d	ALDH1A1
hsa-let-7d	CNN3
hsa-let-7d	IGF1R
hsa-let-7d	SKP1
hsa-let-7d	TIMP3
hsa-let-7d	ARID1A
hsa-let-7d	FAM69B
hsa-let-7d	FGFR1
hsa-let-7d	GUCY1A3
hsa-let-7d	HECTD1
hsa-let-7d	MAP1B
hsa-let-7d	MBNL1
hsa-let-7d	NEDD4L
hsa-let-7d	NFIA
hsa-let-7d	NR2F2
hsa-let-7d	PAFAH1B1
hsa-let-7d	PELO
hsa-let-7d	PPP1R12A
hsa-let-7d	PPP2CB
hsa-let-7d	PRKAR2A
hsa-let-7d	RRAGA
hsa-let-7d	SEC22C
hsa-let-7d	SLMAP
hsa-let-7d	SUV420H1
hsa-let-7d	TGFBR3
hsa-let-7d	TK1
hsa-let-7d	TOB2
hsa-let-7d	TSPYL1
hsa-let-7d	VEZF1
hsa-let-7d	WDR6
hsa-let-7e	ALDH1A1
hsa-let-7e	ARCN1
hsa-let-7e	ARID1A
hsa-let-7e	BAHCC1
hsa-let-7e	CDCA3
hsa-let-7e	CNN3
hsa-let-7e	EDG2
hsa-let-7e	FBXW11
hsa-let-7e	IGF1R
hsa-let-7e	POLD1
hsa-let-7e	RACGAP1
hsa-let-7e	SKP1
hsa-let-7e	SVIL
hsa-let-7e	TIMP3
hsa-let-7e	ACTA2
hsa-let-7e	ADAMTS1
hsa-let-7e	CDCA5
hsa-let-7e	DUSP1
hsa-let-7e	FAM69B
hsa-let-7e	KIF1B
hsa-let-7e	MAP1B
hsa-let-7e	MYH9
hsa-let-7e	NFIA
hsa-let-7e	NR2F2
hsa-let-7e	PAFAH1B1
hsa-let-7e	PAN3
hsa-let-7e	PPP1R12A
hsa-let-7e	PRKAR2A
hsa-let-7e	RAB11FIP4
hsa-let-7e	RRAGA
hsa-let-7e	SHKBP1
hsa-let-7e	SMAD5
hsa-let-7e	SUV420H1
hsa-let-7e	TGFBR3
hsa-let-7e	TIA1
hsa-let-7e	TK1
hsa-let-7e	TSC22D1
hsa-let-7e	TSPYL1
hsa-let-7e	WDR6
hsa-let-7e	ZBTB44
hsa-let-7e	ZRANB2
hsa-let-7f	ALDH1A1
hsa-let-7f	CNN3
hsa-let-7f	IGF1R
hsa-let-7f	SKP1
hsa-let-7f	TIMP3
hsa-let-7f	ACTA2
hsa-let-7f	ADAMTS1
hsa-let-7f	ARID1A
hsa-let-7f	DUSP1
hsa-let-7f	FAM69B
hsa-let-7f	HECTD1
hsa-let-7f	MAP1B
hsa-let-7f	MOAP1
hsa-let-7f	MYH9
hsa-let-7f	NEDD4L
hsa-let-7f	NR2F2
hsa-let-7f	PAFAH1B1
hsa-let-7f	PAN3
hsa-let-7f	PPP1R12A
hsa-let-7f	PRKAR2A
hsa-let-7f	RRAGA
hsa-let-7f	SHKBP1
hsa-let-7f	SLC2A1
hsa-let-7f	SMAD5
hsa-let-7f	SUV420H1
hsa-let-7f	TGFBR3
hsa-let-7f	TIA1
hsa-let-7f	TK1
hsa-let-7f	TSC22D1
hsa-let-7f	TSPYL1
hsa-let-7f	TSPYL4
hsa-let-7f	VEZF1
hsa-let-7f	WDR6
hsa-let-7f	ZBTB44
hsa-let-7g	ALDH1A1
hsa-let-7g	CNN3
hsa-let-7g	IGF1R
hsa-let-7g	SKP1
hsa-let-7g	TIMP3
hsa-let-7g	ACTA2
hsa-let-7g	ADAMTS1
hsa-let-7g	ARID1A
hsa-let-7g	DUSP1
hsa-let-7g	FAM69B
hsa-let-7g	HECTD1
hsa-let-7g	MYH9
hsa-let-7g	NEDD4L
hsa-let-7g	NR2F2
hsa-let-7g	PAFAH1B1
hsa-let-7g	PAN3
hsa-let-7g	PPP1R12A
hsa-let-7g	PRKAR2A
hsa-let-7g	RRAGA
hsa-let-7g	SHKBP1
hsa-let-7g	SLC2A1
hsa-let-7g	SMAD5
hsa-let-7g	SUV420H1
hsa-let-7g	TGFBR3
hsa-let-7g	TIA1
hsa-let-7g	TK1
hsa-let-7g	TSC22D1
hsa-let-7g	TSPYL1
hsa-let-7g	TSPYL4
hsa-let-7g	VEZF1
hsa-let-7g	WDR6
hsa-let-7g	ZBTB44
hsa-let-7i	ALDH1A1
hsa-let-7i	CNN3
hsa-let-7i	IGF1R
hsa-let-7i	SKP1
hsa-let-7i	TIMP3
hsa-let-7i	ACTA2
hsa-let-7i	ARID1A
hsa-let-7i	DUSP1
hsa-let-7i	FAM69B
hsa-let-7i	HECTD1
hsa-let-7i	MAP1B
hsa-let-7i	MYH9
hsa-let-7i	NEDD4L
hsa-let-7i	NR2F2
hsa-let-7i	PAFAH1B1
hsa-let-7i	PAN3
hsa-let-7i	PPP2CB
hsa-let-7i	PRKAR2A
hsa-let-7i	RRAGA
hsa-let-7i	SHKBP1
hsa-let-7i	SLC2A1
hsa-let-7i	SMAD5
hsa-let-7i	SUV420H1
hsa-let-7i	TGFBR3
hsa-let-7i	TIA1
hsa-let-7i	TK1
hsa-let-7i	TSC22D1
hsa-let-7i	TSPYL1
hsa-let-7i	TSPYL4
hsa-let-7i	VEZF1
hsa-let-7i	WDR6
hsa-let-7i	ZBTB44
hsa-miR-100	ARCN1
hsa-miR-100	IGF1R
hsa-miR-100	NFIA
hsa-miR-100	PAFAH1B1
hsa-miR-100	TSC22D1
hsa-miR-100	CIRBP
hsa-miR-100	GNA11
hsa-miR-100	ISG20
hsa-miR-100	MKL2
hsa-miR-100	STOM
hsa-miR-100	TMEM30A
hsa-miR-100	WDR6
hsa-miR-101	ARCN1
hsa-miR-101	ARID1A
hsa-miR-101	BIRC5
hsa-miR-101	DUSP1
hsa-miR-101	NR2F2
hsa-miR-101	PAFAH1B1
hsa-miR-101	SACM1L
hsa-miR-101	STMN1
hsa-miR-101	TGFBR3
hsa-miR-101	TIA1
hsa-miR-101	ANKRD17
hsa-miR-101	CREBZF
hsa-miR-101	DCUN1D3
hsa-miR-101	FBXL3
hsa-miR-101	FBXW11
hsa-miR-101	FHL1
hsa-miR-101	G3BP2
hsa-miR-101	GULP1
hsa-miR-101	HECTD1
hsa-miR-101	IGF1R
hsa-miR-101	IGIP
hsa-miR-101	KIF1B
hsa-miR-101	MAP1B
hsa-miR-101	MBNL1
hsa-miR-101	MEGF9
hsa-miR-101	MKL2
hsa-miR-101	NETO2
hsa-miR-101	NFIB
hsa-miR-101	NPTN
hsa-miR-101	PJA2
hsa-miR-101	PPAP2B
hsa-miR-101	PPP1CB
hsa-miR-101	PURA
hsa-miR-101	PVRL1
hsa-miR-101	RANBP6
hsa-miR-101	RAP2B
hsa-miR-101	TIMP3
hsa-miR-101	TMEM30A
hsa-miR-101	TSPYL1
hsa-miR-101	TSPYL4
hsa-miR-101	TXNDC16
hsa-miR-101	USP34
hsa-miR-101	VAPB
hsa-miR-101	ZFYVE21
hsa-miR-125a	ARCN1
hsa-miR-125a	ARID1A
hsa-miR-125a	CDCA3
hsa-miR-125a	CDKN1B
hsa-miR-125a	CGNL1
hsa-miR-125a	CTNNB1
hsa-miR-125a	DDX5
hsa-miR-125a	EPS15
hsa-miR-125a	G3BP2
hsa-miR-125a	HERPUD1
hsa-miR-125a	KIF1B
hsa-miR-125a	MAP1B
hsa-miR-125a	MEGF9
hsa-miR-125a	MOAP1
hsa-miR-125a	MYH9
hsa-miR-125a	MYL9
hsa-miR-125a	MYLK
hsa-miR-125a	NETO2
hsa-miR-125a	NIPBL
hsa-miR-125a	RAP2B
hsa-miR-125a	SEC22C
hsa-miR-125a	TMEM14C
hsa-miR-125a	TOB2
hsa-miR-125a	TPX2
hsa-miR-125a	USP34
hsa-miR-125a	USP36
hsa-miR-125a	VAPB
hsa-miR-125b	ADAMTS1
hsa-miR-125b	CBX7
hsa-miR-125b	CFH
hsa-miR-125b	HSPA1B
hsa-miR-125b	NFIB
hsa-miR-125b	NPTN
hsa-miR-125b	PELO
hsa-miR-125b	TIMP3
hsa-miR-125b	UBE2N
hsa-miR-125b	ARCN1
hsa-miR-125b	ARID1A
hsa-miR-125b	CDCA3
hsa-miR-125b	CHD5
hsa-miR-125b	DDX5
hsa-miR-125b	EPS15
hsa-miR-125b	G3BP2
hsa-miR-125b	HERPUD1
hsa-miR-125b	HSPA1A
hsa-miR-125b	KIF1B
hsa-miR-125b	MAP1B
hsa-miR-125b	MEGF9
hsa-miR-125b	MOAP1
hsa-miR-125b	MYH9
hsa-miR-125b	MYL9
hsa-miR-125b	MYLK
hsa-miR-125b	NETO2
hsa-miR-125b	NIPBL
hsa-miR-125b	RAP2B
hsa-miR-125b	SEC22C
hsa-miR-125b	TMEM14C
hsa-miR-125b	TOB2
hsa-miR-125b	TPX2
hsa-miR-125b	USP34
hsa-miR-125b	USP36
hsa-miR-125b	VAPB
hsa-miR-126	STMN1
hsa-miR-126	FBXW11
hsa-miR-126	HERPUD1
hsa-miR-126	MBNL1
hsa-miR-126	RAP2B
hsa-miR-130a	SMAD5
hsa-miR-130a	ARCN1
hsa-miR-130a	CDCA3
hsa-miR-130a	CDKN1B
hsa-miR-130a	DCUN1D3
hsa-miR-130a	DDX5
hsa-miR-130a	DHX37
hsa-miR-130a	EPB41L2
hsa-miR-130a	EPS15
hsa-miR-130a	FBXL3
hsa-miR-130a	FGFR1
hsa-miR-130a	GUCY1A3
hsa-miR-130a	ITGA6
hsa-miR-130a	KIF1B
hsa-miR-130a	MAP1B
hsa-miR-130a	MBNL1
hsa-miR-130a	NFIA
hsa-miR-130a	NFIB
hsa-miR-130a	NPTN
hsa-miR-130a	PPP1R12B
hsa-miR-130a	PRNP
hsa-miR-130a	PUM1
hsa-miR-130a	SHKBP1
hsa-miR-130a	SLMAP
hsa-miR-130a	TMBIM1
hsa-miR-130a	TMCC1
hsa-miR-130a	TNS1
hsa-miR-130a	TOB2
hsa-miR-130a	TPX2
hsa-miR-130a	TSC22D1
hsa-miR-130a	TSPYL1
hsa-miR-130a	VEZF1
hsa-miR-130a	WDR6
hsa-miR-143	ACTA2
hsa-miR-143	ADD3
hsa-miR-143	DDX5
hsa-miR-143	MYH11
hsa-miR-143	SMTN
hsa-miR-143	ANKRD17
hsa-miR-143	ATXN7
hsa-miR-143	CCDC117
hsa-miR-143	CREBZF
hsa-miR-143	CSRP1
hsa-miR-143	GPD1L
hsa-miR-143	NIPBL
hsa-miR-143	PURA
hsa-miR-145	ACTA2
hsa-miR-145	CTNNB1
hsa-miR-145	DDX5
hsa-miR-145	FBXW11
hsa-miR-145	IGF1R
hsa-miR-145	MYH11
hsa-miR-145	NDRG2
hsa-miR-145	SMTN
hsa-miR-145	ADD3
hsa-miR-145	ARCN1
hsa-miR-145	HECTD1
hsa-miR-145	MAP1B
hsa-miR-145	NPTN
hsa-miR-145	PAFAH1B1
hsa-miR-145	STOM
hsa-miR-145	VEZF1
hsa-miR-152	ARCN1
hsa-miR-152	CDKN1B
hsa-miR-152	DUSP1
hsa-miR-152	EPS15
hsa-miR-152	FHL1
hsa-miR-152	HECTD1
hsa-miR-152	IGF1R
hsa-miR-152	LMAN1
hsa-miR-152	MAP1B
hsa-miR-152	NFIA
hsa-miR-152	NPTN
hsa-miR-152	PAFAH1B1
hsa-miR-152	PRNP
hsa-miR-152	TSPYL1
hsa-miR-195	CDKN1B
hsa-miR-195	G3BP2
hsa-miR-195	NFIB
hsa-miR-195	SH3BGRL2
hsa-miR-195	ANKRD17
hsa-miR-195	ARCN1
hsa-miR-195	BIRC5
hsa-miR-195	CIRBP
hsa-miR-195	COMT
hsa-miR-195	CTNNB1
hsa-miR-195	DDX5
hsa-miR-195	EPS15
hsa-miR-195	IFT74
hsa-miR-195	IGF1R
hsa-miR-195	KIF1B
hsa-miR-195	LMAN1
hsa-miR-195	MGP
hsa-miR-195	MKL2
hsa-miR-195	NPTN
hsa-miR-195	PAFAH1B1
hsa-miR-195	PPP2CB
hsa-miR-195	PRKAR2A
hsa-miR-195	PUM1
hsa-miR-195	PURA
hsa-miR-195	PVRL1
hsa-miR-195	RACGAP1
hsa-miR-195	RRAGA
hsa-miR-195	SACM1L
hsa-miR-195	SH3D19
hsa-miR-195	SMDT1
hsa-miR-195	SNTB2
hsa-miR-195	SVIL
hsa-miR-195	TMCC1
hsa-miR-195	TRAF5
hsa-miR-195	TSC22D1
hsa-miR-196	ANKRD17
hsa-miR-196	ARCN1
hsa-miR-196	CDKN1B
hsa-miR-196	EPS15
hsa-miR-196	G3BP2
hsa-miR-196	GUCY1A3
hsa-miR-196	HECTD1
hsa-miR-196	HSPA1A
hsa-miR-196	IGF1R
hsa-miR-196	KCTD1
hsa-miR-196	MBNL1
hsa-miR-196	MOAP1
hsa-miR-196	NOTCH2
hsa-miR-196	PSMB6
hsa-miR-196	SBF1
hsa-miR-196	SEC22C
hsa-miR-196	SNTB2
hsa-miR-196	STX12
hsa-miR-196	SUV420H1
hsa-miR-196	TGFBR3
hsa-miR-196	TMEM30A
hsa-miR-196	TOB2
hsa-miR-196	UBE2C
hsa-miR-196	USP36
hsa-miR-196	WDR6
hsa-miR-23a	DDX5
hsa-miR-23a	FBXW11
hsa-miR-23a	USP34
hsa-miR-23a	ADD3
hsa-miR-23a	CREBZF
hsa-miR-23a	CTNNB1
hsa-miR-23a	EPS15
hsa-miR-23a	GUCY1A3
hsa-miR-23a	HECTD1
hsa-miR-23a	ITGA6
hsa-miR-23a	ITPR1
hsa-miR-23a	KIAA1430
hsa-miR-23a	MAP1B
hsa-miR-23a	MBNL1
hsa-miR-23a	MGP
hsa-miR-23a	MXRA7
hsa-miR-23a	MYH9
hsa-miR-23a	NFIB
hsa-miR-23a	NOC4L
hsa-miR-23a	NOTCH2
hsa-miR-23a	PJA2
hsa-miR-23a	PPP1CB
hsa-miR-23a	PPP1R12A
hsa-miR-23a	PRNP
hsa-miR-23a	PUM1
hsa-miR-23a	RAP2B
hsa-miR-23a	SMAD5
hsa-miR-23a	SRPX
hsa-miR-23a	STX12
hsa-miR-23a	SUV420H1
hsa-miR-23a	TGFBR3
hsa-miR-23a	TOB2
hsa-miR-23a	TRAF5
hsa-miR-23a	TSPYL4
hsa-miR-23a	VEZF1
hsa-miR-23a	ZDHHC2
hsa-miR-23b	ANKRD17
hsa-miR-23b	CDKN1B
hsa-miR-23b	EPS15
hsa-miR-23b	PPP1CB
hsa-miR-23b	SBF1
hsa-miR-24	ADD3
hsa-miR-24	CDKN1B
hsa-miR-24	CIRBP
hsa-miR-24	DDX5
hsa-miR-24	FBXW11
hsa-miR-24	NEDD4L
hsa-miR-24	NETO2
hsa-miR-24	POLD1
hsa-miR-24	UBE2C
hsa-miR-24	AFF1
hsa-miR-24	ARID1A
hsa-miR-24	ATP13A1
hsa-miR-24	ATXN7
hsa-miR-24	CCDC117
hsa-miR-24	CDC25B
hsa-miR-24	CTNNB1
hsa-miR-24	HECTD1
hsa-miR-24	KIAA1430
hsa-miR-24	KIF1B
hsa-miR-24	MAP1B
hsa-miR-24	MBNL1
hsa-miR-24	MTFR1L
hsa-miR-24	MYH9
hsa-miR-24	NFIB
hsa-miR-24	NOTCH2
hsa-miR-24	NR2F2
hsa-miR-24	PVRL1
hsa-miR-24	SBF1
hsa-miR-24	SLC12A8
hsa-miR-24	SNTB2
hsa-miR-24	SUMO2
hsa-miR-24	SUN2
hsa-miR-24	TOB2
hsa-miR-24	TSPYL1
hsa-miR-24	USP34
hsa-miR-24	USP36
hsa-miR-24	VAPB
hsa-miR-24	ZBTB44
hsa-miR-24	ZFYVE21
hsa-miR-26a	ARCN1
hsa-miR-26a	CTBP1
hsa-miR-26a	DES
hsa-miR-26a	PTTG1
hsa-miR-26a	ACTA2
hsa-miR-26a	CCDC117
hsa-miR-26a	CHD5
hsa-miR-26a	CREBZF
hsa-miR-26a	CSRP1
hsa-miR-26a	DDX5
hsa-miR-26a	EPS15
hsa-miR-26a	G3BP2
hsa-miR-26a	HECTD1
hsa-miR-26a	IGF1R
hsa-miR-26a	ITGA6
hsa-miR-26a	LMAN1
hsa-miR-26a	MAP1B
hsa-miR-26a	NFIA
hsa-miR-26a	NFIB
hsa-miR-26a	PJA2
hsa-miR-26a	SKP1
hsa-miR-26a	SMAD5
hsa-miR-26a	SNTB2
hsa-miR-26a	SRPX
hsa-miR-26a	STMN1
hsa-miR-26a	STOM
hsa-miR-26a	TMCC1
hsa-miR-26a	TMEM30A
hsa-miR-26a	TPX2
hsa-miR-26a	TSPYL1
hsa-miR-26a	TSPYL4
hsa-miR-30a	ARID1A
hsa-miR-30a	CIRBP
hsa-miR-30a	CSRP1
hsa-miR-30a	CTNNB1
hsa-miR-30a	DMN
hsa-miR-30a	GABARAPL2
hsa-miR-30a	HECTD1
hsa-miR-30a	HSPA1A
hsa-miR-30a	HSPA1B
hsa-miR-30a	IGF1R
hsa-miR-30a	ITGA6
hsa-miR-30a	MBNL1
hsa-miR-30a	METTL7A
hsa-miR-30a	NOTCH2
hsa-miR-30a	PPP1R12A
hsa-miR-30a	PURA
hsa-miR-30a	RBM9
hsa-miR-30a	RBMS3
hsa-miR-30a	STMN1
hsa-miR-30a	THEM4
hsa-miR-30a	TPM1
hsa-miR-30a	ZNF294
hsa-miR-30a	ALDH2
hsa-miR-30a	ARCN1
hsa-miR-30a	BCLAF1
hsa-miR-30a	DCUN1D3
hsa-miR-30a	DDX5
hsa-miR-30a	G3BP2
hsa-miR-30a	KIAA0101
hsa-miR-30a	KIF1B
hsa-miR-30a	MYH9
hsa-miR-30a	NEDD4L
hsa-miR-30a	NFIB
hsa-miR-30a	NIPBL
hsa-miR-30a	PAN3
hsa-miR-30a	PJA2
hsa-miR-30a	PUM1
hsa-miR-30a	RAP2B
hsa-miR-30a	RGS2
hsa-miR-30a	SEC22C
hsa-miR-30a	SNTB2
hsa-miR-30a	TIMP3
hsa-miR-30a	TMCC1
hsa-miR-30a	TMEM30A
hsa-miR-30a	TSPYL4
hsa-miR-30a	USP34
hsa-miR-30b	ARID1A
hsa-miR-30b	CSRP1
hsa-miR-30b	CTNNB1
hsa-miR-30b	DMN
hsa-miR-30b	HSPA1A
hsa-miR-30b	HSPA1B
hsa-miR-30b	MBNL1
hsa-miR-30b	METTL7A
hsa-miR-30b	NIPBL
hsa-miR-30b	NOTCH2
hsa-miR-30b	PPP1R12B
hsa-miR-30b	PURA
hsa-miR-30b	SNTB2
hsa-miR-30b	THEM4
hsa-miR-30b	TPM1
hsa-miR-30b	ZNF294
hsa-miR-30b	ALDH2
hsa-miR-30b	ANTXR2
hsa-miR-30b	ARCN1
hsa-miR-30b	CCDC117
hsa-miR-30b	DCUN1D3
hsa-miR-30b	DDX5
hsa-miR-30b	G3BP2
hsa-miR-30b	IGF1R
hsa-miR-30b	KIAA0101
hsa-miR-30b	KIF1B
hsa-miR-30b	MYH9
hsa-miR-30b	NEDD4L
hsa-miR-30b	NFIB
hsa-miR-30b	PPP1CB
hsa-miR-30b	PUM1
hsa-miR-30b	RAP2B
hsa-miR-30b	RGS2
hsa-miR-30b	SEC22C
hsa-miR-30b	SHROOM3
hsa-miR-30b	TIMP3
hsa-miR-30b	TMCC1
hsa-miR-30b	TSPYL4
hsa-miR-30b	USP34
hsa-miR-30c	ARCN1
hsa-miR-30c	ARID1A
hsa-miR-30c	BIRC5
hsa-miR-30c	CCDC117
hsa-miR-30c	CSRP1
hsa-miR-30c	CTNNB1
hsa-miR-30c	DMN
hsa-miR-30c	HSPA1A
hsa-miR-30c	HSPA1B
hsa-miR-30c	MBNL1
hsa-miR-30c	METTL7A
hsa-miR-30c	NOTCH2
hsa-miR-30c	PPP1R12A
hsa-miR-30c	PURA
hsa-miR-30c	SUN2
hsa-miR-30c	THEM4
hsa-miR-30c	TPM1
hsa-miR-30c	ZNF294
hsa-miR-30c	ALDH2
hsa-miR-30c	ANTXR2
hsa-miR-30c	BCLAF1
hsa-miR-30c	DCUN1D3
hsa-miR-30c	DDX5
hsa-miR-30c	G3BP2
hsa-miR-30c	IGF1R
hsa-miR-30c	KIAA0101
hsa-miR-30c	KIF1B
hsa-miR-30c	MYH9
hsa-miR-30c	NEDD4L
hsa-miR-30c	NFIB
hsa-miR-30c	NIPBL
hsa-miR-30c	PPP1CB
hsa-miR-30c	PUM1
hsa-miR-30c	RAP2B
hsa-miR-30c	RGS2
hsa-miR-30c	SEC22C
hsa-miR-30c	SHROOM3
hsa-miR-30c	SNTB2
hsa-miR-30c	TIMP3
hsa-miR-30c	TMCC1
hsa-miR-30c	TSPYL4
hsa-miR-30c	USP34
hsa-miR-30d	ARID1A
hsa-miR-30d	CSRP1
hsa-miR-30d	CTNNB1
hsa-miR-30d	DMN
hsa-miR-30d	HNRNPH1
hsa-miR-30d	HSPA1A
hsa-miR-30d	HSPA1B
hsa-miR-30d	MAP1B
hsa-miR-30d	MBNL1
hsa-miR-30d	METTL7A
hsa-miR-30d	NOTCH2
hsa-miR-30d	PURA
hsa-miR-30d	THEM4
hsa-miR-30d	TPM1
hsa-miR-30d	ZNF294
hsa-miR-30d	ALDH2
hsa-miR-30d	ARCN1
hsa-miR-30d	BCLAF1
hsa-miR-30d	CCDC117
hsa-miR-30d	DCUN1D3
hsa-miR-30d	DDX5
hsa-miR-30d	G3BP2
hsa-miR-30d	IGF1R
hsa-miR-30d	KIAA0101
hsa-miR-30d	KIF1B
hsa-miR-30d	MYH9
hsa-miR-30d	NEDD4L
hsa-miR-30d	NFIB
hsa-miR-30d	NIPBL
hsa-miR-30d	PAN3
hsa-miR-30d	PJA2
hsa-miR-30d	PUM1
hsa-miR-30d	RAP2B
hsa-miR-30d	SEC22C
hsa-miR-30d	SNTB2
hsa-miR-30d	TIMP3
hsa-miR-30d	TMCC1
hsa-miR-30d	TMEM30A
hsa-miR-30d	TSPYL4
hsa-miR-30d	USP34
hsa-miR-30e	ARID1A
hsa-miR-30e	CSRP1
hsa-miR-30e	CTNNB1
hsa-miR-30e	DMN
hsa-miR-30e	HSPA1A
hsa-miR-30e	HSPA1B
hsa-miR-30e	MBNL1
hsa-miR-30e	METTL7A
hsa-miR-30e	NOTCH2
hsa-miR-30e	PURA
hsa-miR-30e	THEM4
hsa-miR-30e	TPM1
hsa-miR-30e	ZNF294
hsa-miR-30e	ALDH2
hsa-miR-30e	ARCN1
hsa-miR-30e	BCLAF1
hsa-miR-30e	CCDC117
hsa-miR-30e	DCUN1D3
hsa-miR-30e	DDX5
hsa-miR-30e	G3BP2
hsa-miR-30e	IGF1R
hsa-miR-30e	KIAA0101
hsa-miR-30e	KIF1B
hsa-miR-30e	KLHDC2
hsa-miR-30e	MYH9
hsa-miR-30e	NEDD4L
hsa-miR-30e	NFIB
hsa-miR-30e	NIPBL
hsa-miR-30e	PAN3
hsa-miR-30e	PJA2
hsa-miR-30e	PPP1CB
hsa-miR-30e	PUM1
hsa-miR-30e	RAP2B
hsa-miR-30e	RGS2
hsa-miR-30e	SEC22C
hsa-miR-30e	SHROOM3
hsa-miR-30e	SNTB2
hsa-miR-30e	TIMP3
hsa-miR-30e	TMCC1
hsa-miR-30e	TMEM30A
hsa-miR-30e	TSPYL4
hsa-miR-30e	USP34
hsa-miR-98	A2M
hsa-miR-98	ACTA2
hsa-miR-98	ARCN1
hsa-miR-98	ARID1A
hsa-miR-98	ASMTL
hsa-miR-98	CDKN1B
hsa-miR-98	DUSP1
hsa-miR-98	FAM69B
hsa-miR-98	IGF1R
hsa-miR-98	MAP1B
hsa-miR-98	MYH9
hsa-miR-98	NEDD4L
hsa-miR-98	NR2F2
hsa-miR-98	PAFAH1B1
hsa-miR-98	PAN3
hsa-miR-98	PCYOX1
hsa-miR-98	PPAP2B
hsa-miR-98	PRKAR2A
hsa-miR-98	SHKBP1
hsa-miR-98	SLC2A1
hsa-miR-98	SPARCL1
hsa-miR-98	SUV420H1
hsa-miR-98	TGFBR3
hsa-miR-98	TIA1
hsa-miR-98	TK1
hsa-miR-98	TNS1
hsa-miR-98	TSC22D1
hsa-miR-98	TSPYL1
hsa-miR-98	TSPYL4
hsa-miR-98	USP36
hsa-miR-98	VEZF1
hsa-miR-98	WDR6
hsa-miR-98	ZAK
hsa-miR-98	ZBTB44
hsa-miR-99a	IGF1R
hsa-miR-99a	PUM1
hsa-miR-99a	CIRBP
hsa-miR-99a	MBNL1
hsa-miR-99a	MKL2
hsa-miR-99a	STOM
hsa-miR-99a	TMEM30A
hsa-miR-99a	ZBTB16
hsa-miR-99b	IGF1R
hsa-miR-99b	NIPBL
