# Supplementary material for: Identification of miRNA-mRNA regulatory modules by exploring collective group relationships
Source: BMC Genomics. 2016 Jan 11;17(Suppl 1):7. doi: 10.1186/s12864-015-2300-z (PMC4895272; doi:10.1186/s12864-015-2300-z)
Supplement: Additional file 4 — The significant pathways of top group pairs identified in the NCI60, BR and MCC datasets. (XLSX 21.9 kb) [file 12864_2015_2300_MOESM4_ESM.xlsx]

## Sheet: KEGG_C1N60
Id	Items	Items_Details	Support	List size	Reference Support	Reference size	Hyp	Hyp_c	Genes
101	Kegg:04530	Tight junction	13	340	130	34208	6.77082e-10	9.27603e-08	F11R, LLGL2, CLDN7, AKT3, EPB41L1, CLDN3, TJP3, PARD6B, CRB3, MYH14, CGN, INADL, CLDN4
70	Kegg:05412	Arrhythmogenic right ventricular cardiomyopathy (ARVC)	7	340	73	34208	8.36413e-06	0.000572943	DSC2, DSP, DSG2, PKP2, JUP, TCF7L2, ITGB4
83	Kegg:00480	Glutathione metabolism	5	340	44	34208	7.44122e-05	0.00339816	GCLC, ANPEP, GSR, GSTO2, MGST2
80	Kegg:04670	Leukocyte transendothelial migration	7	340	113	34208	0.000141294	0.00483934	MAPK13, F11R, CLDN7, MSN, CLDN3, CTNND1, CLDN4
25	Kegg:04360	Axon guidance	7	340	128	34208	0.000304722	0.00834938	EPHA1, EFNA1, RHOD, PAK6, ABLIM1, PLXNB1, RND1
36	Kegg:05200	Pathways in cancer	11	340	324	34208	0.000441751	0.0100866	LAMA3, CBLC, ERBB2, LAMA5, AKT3, FZD5, JUP, TRAF4, TCF7L2, BMP4, CDH1
75	Kegg:04144	Endocytosis	8	340	193	34208	0.000737803	0.0144399	CBLC, FGFR4, CHMP4C, PARD6B, ERBB3, RAB11FIP4, RNF41, EPN3
117	Kegg:04012	ErbB signaling pathway	5	340	87	34208	0.00178827	0.0272215	CBLC, ERBB2, PAK6, AKT3, ERBB3
4	Kegg:05160	Hepatitis C	6	340	133	34208	0.00219945	0.0301324	MAPK13, CLDN7, AKT3, CLDN3, CLDN4, NR1H3
120	Kegg:05213	Endometrial cancer	4	340	52	34208	0.00178267	0.0305282	ERBB2, AKT3, TCF7L2, CDH1
0	Kegg:00512	Mucin type O-Glycan biosynthesis	3	340	30	34208	0.00323857	0.0403349	GALNT3, GCNT3, GALNT2

## Sheet: KEGG_C1B60
Id	Items	Items_Details	Support	List size	Reference Support	Reference size	Hyp	Hyp_c	Genes
47	Kegg:00562	Inositol phosphate metabolism	4	229	57	34208	0.000585144	0.024381	PIK3C2B, ITPK1, PIP4K2C, PIK3CD
1	Kegg:04610	Complement and coagulation cascades	4	229	65	34208	0.000961942	0.0300607	C1S, PROS1, SERPINE1, PLAU
24	Kegg:04810	Regulation of actin cytoskeleton	7	229	209	34208	0.000547572	0.0342233	FGF2, CFL2, PAK4, ITGA5, PIP4K2C, PIK3CD, PDGFB
49	Kegg:04070	Phosphatidylinositol signaling system	4	229	76	34208	0.00172143	0.035863	PIK3C2B, ITPK1, PIP4K2C, PIK3CD
35	Kegg:05200	Pathways in cancer	8	229	324	34208	0.00162029	0.0405073	IL6, FGF2, MMP2, LAMC1, GSTP1, PIK3CD, WNT3, PDGFB
68	Kegg:04512	ECM-receptor interaction	4	229	84	34208	0.00248353	0.0443488	ITGA5, LAMC1, COL5A1, COL6A1
77	Kegg:05215	Prostate cancer	4	229	88	34208	0.00293983	0.0459348	CREB3L4, GSTP1, PIK3CD, PDGFB
67	Kegg:04510	Focal adhesion	7	229	197	34208	0.000384779	0.0480974	PAK4, ITGA5, LAMC1, PIK3CD, COL5A1, COL6A1, PDGFB

## Sheet: KEGG_C1M45
Id	Items	Items_Details	Support	List size	Reference Support	Reference size	Hyp	Hyp_c	Genes
26	Kegg:04270	Vascular smooth muscle contraction	11	230	113	34208	3.18184e-10	3.85002e-08	MYLK, PPP1R12A, GUCY1A3, PPP1R12B, GNA11, MYH11, ACTA2, ACTG2, ITPR1, MYL9, PPP1CB
80	Kegg:04114	Oocyte meiosis	7	230	110	34208	1.00258e-05	0.000606561	PTTG1, IGF1R, SKP1, PPP2CB, ITPR1, FBXW11, PPP1CB
0	Kegg:04610	Complement and coagulation cascades	5	230	65	34208	7.82406e-05	0.00236678	PLAUR, A2M, CFH, CFD, C7
94	Kegg:04520	Adherens junction	5	230	71	34208	0.000119362	0.00240713	PVRL1, IGF1R, FGFR1, CTNNB1, SORBS1
28	Kegg:04730	Long-term depression	5	230	69	34208	0.000104159	0.00252066	IGF1R, GUCY1A3, PPP2CB, GNA11, ITPR1
35	Kegg:05200	Pathways in cancer	10	230	324	34208	7.56411e-05	0.00305086	TRAF5, ITGA6, BIRC5, IGF1R, CDKN1B, FGFR1, CTBP1, ZBTB16, SLC2A1, CTNNB1
95	Kegg:04530	Tight junction	6	230	130	34208	0.000257869	0.00445745	MYH9, EPB41L2, PPP2CB, MYH11, CTNNB1, MYL9
69	Kegg:04710	Circadian rhythm - mammal	3	230	22	34208	0.000420355	0.00565144	SKP1, FBXL3, FBXW11
65	Kegg:04510	Focal adhesion	7	230	197	34208	0.000394954	0.00597368	ITGA6, MYLK, PPP1R12A, IGF1R, CTNNB1, MYL9, PPP1CB
22	Kegg:04810	Regulation of actin cytoskeleton	7	230	209	34208	0.000561885	0.00679881	ITGA6, MYLK, PPP1R12A, MYH9, FGFR1, MYL9, PPP1CB
96	Kegg:04110	Cell cycle	5	230	123	34208	0.00149392	0.0164331	PTTG1, CDKN1B, SKP1, CDC25B, GADD45G
67	Kegg:04144	Endocytosis	6	230	193	34208	0.00202436	0.0204123	IGF1R, IQSEC1, NEDD4L, SH3GL2, EPS15, RAB11FIP4
92	Kegg:04120	Ubiquitin mediated proteolysis	5	230	135	34208	0.00224673	0.0209118	UBE2C, NEDD4L, SKP1, UBE2N, FBXW11
78	Kegg:05215	Prostate cancer	4	230	88	34208	0.00298606	0.0258081	IGF1R, CDKN1B, FGFR1, CTNNB1
72	Kegg:04310	Wnt signaling pathway	5	230	149	34208	0.00343674	0.027723	SKP1, PPP2CB, CTBP1, CTNNB1, FBXW11

## Sheet: GeneGo_C1N65
No	Maps	Total	pValue	Min FDR	pValue	FDR	In Data	Network Objects from Active Data
1	Development_MicroRNA-dependent inhibition of EMT	12	3.37709e-12	8.74666e-10	3.37709e-12	8.74666e-10	7	microRNA 429, microRNA 200b, microRNA 200c, E-cadherin, microRNA 141, microRNA 200a, miR-200a-3p
2	Cytoskeleton remodeling_Keratin filaments	36	2.41414e-11	3.12631e-09	2.41414e-11	3.12631e-09	9	Keratin 19, Tubulin alpha, PPL(periplakin), Epiplakin, Keratin 8, Keratin 8/18, Vimentin, Keratin 18, Desmoplakin
3	Cell adhesion_Endothelial cell contacts by junctional mechanisms	26	1.02458e-07	8.84557e-06	1.02458e-07	8.84557e-06	6	Cingulin, JAM1, Vimentin, Claudin-3, Plakoglobin, Desmoplakin
4	Cell adhesion_Tight junctions	36	8.05228e-07	5.21385e-05	8.05228e-07	5.21385e-05	6	Cingulin, JAM1, Claudin-7, Claudin-3, Claudin-4, ZO-3
5	Cell adhesion_Gap junctions	30	0.000154018	0.00797815	0.000154018	0.00797815	4	Cingulin, Connexin 31, Tubulin alpha, ZO-3
6	Development_Neural stem cell lineage commitment (schema)	38	0.0003922	0.01693	0.0003922	0.01693	4	MAP-1B, Vimentin, BMP4, S100B
7	Cell cycle_Role of 14-3-3 proteins in cell cycle regulation	22	0.00102833	0.0380483	0.00102833	0.0380483	3	p38 MAPK, Chk2, 14-3-3 sigma
8	Hypoxia-induced EMT in cancer and fibrosis	9	0.00290379	0.0940102	0.00290379	0.0940102	2	E-cadherin, TWIST1
9	LRRK2 in neurons in Parkinson's disease	33	0.00338662	0.0943964	0.00338662	0.0943964	3	MARK2, MSN (moesin), 14-3-3
10	G-protein signaling_RhoA regulation pathway	34	0.00368983	0.0943964	0.00368983	0.0943964	3	DBS, Ephrin-A receptors, p200RhoGAP
11	Development_TGF-beta-dependent induction of EMT via SMADs	35	0.00400911	0.0943964	0.00400911	0.0943964	3	E-cadherin, Vimentin, TWIST1
12	Neurophysiological process_Receptor-mediated axon growth repulsion	45	0.00813627	0.167884	0.00813627	0.167884	3	Ephrin-A receptors, GRB7, Plexin B1
13	wtCFTR and deltaF508 traffic / Membrane expression (normal and CF)	46	0.00864672	0.167884	0.00864672	0.167884	3	Myosin Vb, Keratin 8, Keratin 18
14	Development_TGF-beta-dependent induction of EMT via MAPK	47	0.0091756	0.167884	0.0091756	0.167884	3	p38 MAPK, E-cadherin, Vimentin
15	Stimulation of TGF-beta signaling in lung cancer	48	0.00972304	0.167884	0.00972304	0.167884	3	Keratin 19, E-cadherin, Vimentin
16	Cell adhesion_ECM remodeling	52	0.0121009	0.183356	0.0121009	0.183356	3	MSN (moesin), Kallikrein 1, Kallikrein 3 (PSA)
17	ENaC regulation in normal and CF airways	53	0.0127429	0.183356	0.0127429	0.183356	3	Matriptase, Prostasin, alpha-ENaC
18	Development_WNT signaling pathway. Part 2	53	0.0127429	0.183356	0.0127429	0.183356	3	E-cadherin, Vimentin, BMP4
19	Glutathione metabolism	64	0.0210864	0.258945	0.0210864	0.258945	3	CD13, GSHR, GSTO2
20	Development_Regulation of epithelial-to-mesenchymal transition (EMT)	64	0.0210864	0.258945	0.0210864	0.258945	3	E-cadherin, Vimentin, TWIST1
21	Glutathione metabolism / Human version	65	0.0219626	0.258945	0.0219626	0.258945	3	CD13, GSHR, GSTO2
22	Cytoskeleton remodeling_Neurofilaments	25	0.0219954	0.258945	0.0219954	0.258945	2	Tubulin alpha, Vimentin
23	Cell adhesion_Cadherin-mediated cell adhesion	26	0.0236874	0.266741	0.0236874	0.266741	2	E-cadherin, Plakoglobin
24	Glutathione metabolism / Rodent version	70	0.0266391	0.286283	0.0266391	0.286283	3	CD13, GSHR, GSTO2
25	Blood coagulation_Platelet microparticle generation	71	0.0276335	0.286283	0.0276335	0.286283	3	Calpain 1(mu), MSN (moesin), MyHC
26	DNA damage_Brca1 as a transcription regulator	30	0.0309628	0.297014	0.0309628	0.297014	2	Chk2, 14-3-3 sigma
27	Development_Osteopontin signaling in osteoclasts	30	0.0309628	0.297014	0.0309628	0.297014	2	DBS, MSN (moesin)
28	Protein folding and maturation_Bradykinin / Kallidin maturation	32	0.0348902	0.308483	0.0348902	0.308483	2	Tissue kallikreins, CD13
29	G-protein signaling_Regulation of CDC42 activity	33	0.0369226	0.308483	0.0369226	0.308483	2	DBS, p200RhoGAP
30	Development_BMP signaling	33	0.0369226	0.308483	0.0369226	0.308483	2	p38 MAPK, BMP4
31	Apoptosis and survival_Regulation of Apoptosis by Mitochondrial Proteins	33	0.0369226	0.308483	0.0369226	0.308483	2	Bik, ANT
32	Immune response_IL-22 signaling pathway	34	0.0389997	0.315654	0.0389997	0.315654	2	p38 MAPK, IL22RA1
33	G-protein signaling_RAC1 in cellular process	35	0.0411203	0.322732	0.0411203	0.322732	2	DBS, PARD6
34	Development_MAG-dependent inhibition of neurite outgrowth	37	0.0454886	0.346516	0.0454886	0.346516	2	p200RhoGAP, MyHC
35	Signal transduction_Soluble CXCL16 signaling	38	0.0477343	0.353234	0.0477343	0.353234	2	p38 MAPK, CXCL16
36	Immune response_TSLP signalling	39	0.0500198	0.359865	0.0500198	0.359865	2	p38 MAPK, Claudin-7
37	Development_Astrocyte differentiation from adult stem cells	40	0.0523443	0.363309	0.0523443	0.363309	2	Vimentin, BMP4
38	Development_Regulation of lung epithelial progenitor cell differentiation	41	0.0547068	0.363309	0.0547068	0.363309	2	E-cadherin, BMP4
39	Androstenedione and testosterone biosynthesis and metabolism p.3	41	0.0547068	0.363309	0.0547068	0.363309	2	HSD11B2, SULT2B1
40	Protein folding and maturation_Angiotensin system maturation \ Human version	43	0.0595423	0.371346	0.0595423	0.371346	2	Kallikrein 1, CD13
41	Development_A2A receptor signaling	43	0.0595423	0.371346	0.0595423	0.371346	2	p38 MAPK, PARD6
42	Androstenedione and testosterone biosynthesis and metabolism p.3/ Rodent version	44	0.0620137	0.371346	0.0620137	0.371346	2	HSD11B2, SULT2B1
43	Cell adhesion_Ephrin signaling	45	0.0645196	0.371346	0.0645196	0.371346	2	Ephrin-A receptors, GRB7
44	Role of alpha-6/beta-4 integrins in carcinoma progression	45	0.0645196	0.371346	0.0645196	0.371346	2	ITGB4, MSP receptor (RON)
45	Transcription_Androgen Receptor nuclear signaling	45	0.0645196	0.371346	0.0645196	0.371346	2	PAK6, Kallikrein 3 (PSA)
46	Development_TGF-beta-dependent induction of EMT via RhoA, PI3K and ILK.	46	0.0670593	0.377573	0.0670593	0.377573	2	E-cadherin, Vimentin
47	Development_PIP3 signaling in cardiac myocytes	47	0.0696319	0.381822	0.0696319	0.381822	2	PARD6, 14-3-3
48	Immune response_C3a signaling	48	0.0722366	0.381822	0.0722366	0.381822	2	p38 MAPK, KLF5
49	Protein folding and maturation_Angiotensin system maturation \ Rodent version	48	0.0722366	0.381822	0.0722366	0.381822	2	Kallikrein 1, CD13
50	PDE4 regulation of cyto/chemokine expression in inflammatory skin diseases	50	0.0775393	0.384834	0.0775393	0.384834	2	p38 MAPK, 14-3-3
