# Supplementary material for: Identification of miRNA-mRNA regulatory modules by exploring collective group relationships
Source: BMC Genomics. 2016 Jan 11;17(Suppl 1):7. doi: 10.1186/s12864-015-2300-z (PMC4895272; doi:10.1186/s12864-015-2300-z)
Supplement: Additional file 5 — Predicted miRNA-mRNA interactions identified by DICORE in the NCI60, BR and MCC datasets. (XLSX 14.0 kb) [file 12864_2015_2300_MOESM5_ESM.xlsx]

## Sheet: C1N60
miRNAs	Predicted.mRNAs
miR-590-5p	AIM1L
miR-141/200a	AMPD2
miR-203	AP1S2
miR-200bc/429	AP1S2
miR-203	ARHGAP32
miR-590-5p	ARHGAP32
miR-33b	ATP8B1
miR-32	ATP8B1
miR-590-3p	ATP8B1
miR-200bc/429	BICD2
miR-203	C1orf172
miR-203	C20orf11
miR-203	C3orf63
miR-590-3p	C3orf63
miR-203	CALML4
miR-590-3p	CALML4
miR-33b	CALML4
miR-301ab/301b/301b-3p	CCDC88A
miR-301ab/301b/301b-3p	CDS1
miR-301ab/301b/301b-3p	CEP170
miR-590-3p	CGN
miR-141/200a	DLC1
miR-200bc/429	DLC1
miR-301ab/301b/301b-3p	DLC1
miR-141/200a	DLG3
miR-301ab/301b/301b-3p	DLL1
miR-148b-3p	DSC2
miR-32	DSC2
miR-200bc/429	DUSP7
miR-141/200a	DUSP7
miR-200bc/429	EFNA1
miR-203	EHF
miR-590-3p	EHF
miR-301ab/301b/301b-3p	EPB41L1
miR-590-3p	EPB41L1
miR-148b-3p	EPB41L1
miR-33b	EPB41L1
miR-590-3p	EPB41L5
miR-148b-3p	EPB41L5
miR-301ab/301b/301b-3p	ERBB3
miR-148b-3p	ERBB3
miR-148b-3p	ERMP1
miR-141/200a	ESRP1
miR-200bc/429	ESRP1
miR-32	ESRP1
miR-590-3p	ESRP2
miR-7	F11R
miR-203	FAM126A
miR-590-3p	FAM126A
miR-141/200a	FAM84B
miR-32	FARP1
miR-200bc/429	FARP1
miR-141/200a	FOXA1
miR-7	FZD5
miR-200bc/429	GALNT2
miR-32	GRHL1
miR-33b	GRHL2
miR-200bc/429	HOOK1
miR-200bc/429	HS3ST1
miR-200bc/429	KIAA0040
miR-200bc/429	KIAA1949
miR-148b-3p	KLF5
miR-590-5p	KLF5

## Sheet: C1B60
miRNAs	Predicted.mRNAs
miR-22	ARFIP2
miR-141	ASXL1
miR-30a	BDNF
miR-30a	C3orf64
miR-30a	CALD1
miR-221/222	CASZ1
miR-221/222	CCDC88A
miR-221/222	CDH2
miR-30a	CFL2
miR-125b-5p	CGN
miR-30a	CYB561
miR-30a	DENND5B
miR-141	DLG3
miR-30a	DPYSL2
miR-30a	DSEL
miR-141	DZIP1
miR-30a	EPB41L5
miR-125b-5p	ERBB3
miR-22	ERBB3
miR-30a	FAM126A
miR-141	FAM84B
miR-30a	FOXA1
miR-141	FOXA1
miR-30a	GFPT2
miR-125b-5p	GLIPR1
miR-30a	GNG10
miR-30a	GRHL2
miR-22	ITGA5
miR-30a	ITGA5
miR-30a	ITPK1
miR-141	ITSN1
miR-30a	ITSN1
miR-22	KIAA0040
miR-22	KIAA1274
miR-125b-5p	KIAA1543

## Sheet: C1M45
miRNAs	Predicted.mRNAs
miR-195	ADAMTS1
let-7/miR-98	ADAMTS1
miR-24	ADD3
miR-143	ADD3
miR-145	ADD3
miR-143	AFF1
miR-23ab	AFF1
miR-23ab	ANKRD17
miR-101	ANKRD17
miR-30abcde	ANKRD17
miR-23ab	ANTXR2
miR-125a-5p/125b-5p	ANTXR2
miR-101	ANTXR2
miR-145	ANTXR2
miR-125a-5p/125b-5p	ARCN1
miR-30abcde	ARID1A
miR-101	ARID1A
miR-26a	ATXN7
miR-23ab	ATXN7
miR-152	BAHCC1
miR-23ab	BCLAF1
miR-125a-5p/125b-5p	CBX7
miR-24	CCDC117
miR-30abcde	CCDC117
miR-195	CDC25B
miR-152	CDC25B
miR-196abc	CDKN1B
miR-24	CDKN1B
miR-152	CDKN1B
let-7/miR-98	CGNL1
miR-26a	CHD5
miR-30abcde	CHD5
miR-24	CHD5
miR-195	CHD5
miR-130a	CHD5
miR-145	CIRBP
miR-152	CNN1
miR-195	CNN1
miR-30abcde	COMT
miR-23ab	CREBZF
miR-195	CREBZF
miR-143	CREBZF
miR-26a	CREBZF
miR-101	CREBZF
miR-145	CRISPLD2
miR-101	DCUN1D3
miR-30abcde	DCUN1D3
miR-26a	DCUN1D3
let-7/miR-98	DCUN1D3
miR-23ab	DDX5
let-7/miR-98	DPP3
let-7/miR-98	DUSP1
miR-101	DUSP1
miR-23ab	EPS15
miR-196abc	EPS15
miR-130a	EPS15
miR-26a	EPS15
miR-145	EPS15
miR-152	EPS15
miR-130a	FBXW11
miR-101	FBXW11
miR-24	FBXW4
miR-125a-5p/125b-5p	FBXW4
miR-125a-5p/125b-5p	FGFR1
miR-195	FGFR1
miR-130a	G3BP2
miR-101	G3BP2
miR-23ab	G3BP2
miR-26a	G3BP2
miR-145	GABARAPL2
miR-30abcde	GOSR2
miR-26a	GPSM1
miR-23ab	GPSM1
miR-195	HECTD1
miR-130a	HECTD1
miR-145	IGF1R
miR-143	IGF1R
let-7/miR-98	IGF1R
miR-195	IGF1R
miR-30abcde	IGF1R
miR-99ab/100	IGF1R
miR-143	IQSEC1
miR-101	IQSEC1
miR-26a	ITGA6
miR-30abcde	ITGA6
miR-143	ITGA6
miR-130a	ITPR1
miR-26a	ITPR1
miR-195	KCTD1
miR-143	KIF1B
miR-195	KIF1B
let-7/miR-98	KIF1B
miR-101	KIF1B
